# Supplementary material for: Jagn1 Is Induced in Response to ER Stress and Regulates Proinsulin Biosynthesis
Source: PLoS One. 2016 Feb 16;11(2):e0149177. doi: 10.1371/journal.pone.0149177 (PMC4755616; doi:10.1371/journal.pone.0149177)
Supplement: S1 File — List of proteins identified by SILAC proteomic analysis with a significance B value less than 0.05 in at least one of four independent experiments with their corresponding fold change values relative to uninduced cells. (CSV) [file pone.0149177.s001.csv]

	Protein.IDs	Protein.Names	Gene.Names	Ratio.H.L.Normalized.Rep1.Significance.B	Ratio.H.L.Normalized.Rep2.Significance.B	Ratio.H.L.Normalized.Rep3.Significance.B	Ratio.H.L.Normalized.Rep4.Significance.B	Fold.Change
1	F1LSF9			1	1	7.76E-79	1	432.74
2	D3ZTF6;D3Z9H9	Phosphatidylinositol 3-kinase, C2 domain containing, alpha polypeptide (Predicted), isoform CRA_a;Putative uncharacterized protein Pik3c2a	Pik3c2a;Pik3c2a_predicted;rCG_40343	9.88E-41	1	1	1	6.1411
3	P01323	Insulin-2;Insulin-2 A chain;Insulin-2 B chain	Ins2;Ins-2	1	1	1	3.36E-12	4.6472
4	D4A9Y0	Putative uncharacterized protein Sdf2l1;RCG36668	rCG_36668;Sdf2l1	5.70E-05	1	1	1	2.7365
5	F1MAL0;Q6AYC3	Zfp426l protein	Zfp426l	1	1	1	0.0389964	2.3851
6	P51647	Aldehyde dehydrogenase family 1 member A1;Aldehyde dehydrogenase, cytosolic;ALDH-E1;ALHDII;Retinal dehydrogenase 1	Aldh;Aldh1a1	4.67E-10	1	1	3.77E-05	2.3768
7	B0BNJ5;P69736	Endothelial differentiation-related factor 1;Endothelial differentiation-related factor 1 (Predicted);Calmodulin-associated peptide 19;Multiprotein-bridging factor 1	Edf1;Edf1_predicted;rCG_45893	1	1	0.0404783	1	2.1978
9	Q5RJT2	Protein ftsJ homolog 3;Putative rRNA methyltransferase 3;rRNA (uridine-2-O-)-methyltransferase 3	Ftsj3	1	1	1	0.0083542	1.8728
10	Q7TQ16	Complex III subunit 8;Complex III subunit VIII;Cytochrome b-c1 complex subunit 8;Low molecular mass ubiquinone-binding protein;Ubiquinol-cytochrome c reductase complex 9.5 kDa protein;Ubiquinol-cytochrome c reductase complex ubiquinone-binding protein QP-C	Qpc;Uqcrq	1	1	1	0.00281736	1.8364
11	D3ZX76;D3ZF12	Putative uncharacterized protein ENSRNOP00000056269;Putative uncharacterized protein ENSRNOP00000062708		1	1	1	0.00406925	1.8099
13	P84100;D3ZYJ9;F1M5A9;Q63287	60S ribosomal protein L19	Rpl19	0.817844	1	1	0.00111246	1.7204
15	D3ZEA8	Putative uncharacterized protein Syne1	Syne1	0.00121974	1	1	0.241923	1.6889
16	P61515;F1LNS9;D4AAZ6;D4A7B1;D3ZGU1;D4A829;F1M3Q2	60S ribosomal protein L37a;Putative uncharacterized protein Rpl37a;RCG23878, isoform CRA_a;Putative uncharacterized protein Rpl37a-ps1;Putative uncharacterized protein LOC689346	Rpl37a;rCG_23878;Rpl37a-ps1;LOC689346	0.0739033	1	1	0.000186721	1.6784
17	P17078;F1M6G3;D3ZN79;D3Z942;D3ZB50;D3ZTG8;D3ZEF3	60S ribosomal protein L35;Putative uncharacterized protein ENSRNOP00000046281	Rpl35	0.412461	1	1	0.00311178	1.6697
18	D4A892;Q8R431	Putative uncharacterized protein Mgll;Monoglyceride lipase	Mgll;Mgl2	1	1	1	0.0301323	1.6692
19	O08699	15-hydroxyprostaglandin dehydrogenase [NAD+];Prostaglandin dehydrogenase 1	Hpgd;Pgdh1	1	1	1	0.0149138	1.6581
20	B0BN82	Brix domain containing 1;RCG19961, isoform CRA_b	Bxdc1;rCG_19961	0.0827615	1	1	0.00353665	1.6175
21	Q5MPA9;E9PSS1;F8WG30	CaMK-like CREB regulatory kinase 2;Doublecortin-like and CAM kinase-like 2;Doublecortin-like kinase 2;Serine/threonine-protein kinase DCLK2	Dcamkl2;Dck2;Dclk2	0.00103247	1	1	0.0413855	1.6113
22	Q9G898;B0M1Q8;D6NSP0;D6NSP2;D6NSP4;D6NSP5;D6NSP6;D6NSP7;D6NSP8;D6NSQ0;D6NSQ3;D6NSQ6;D6NSQ8;D6NSR1;D6NSR2;D6NSR3;D6NSR7;D6NSR8;D6NSR9;D6NSS6;D6NSS7;F2Q6S5;F2Q6S6;F8QU37;P00159;Q06Q99;Q5UAI7;Q8HIC4;Q8SEY9;E0A019;E0A075;F8QU31;E0A016;E0A0C7;G8HZ47;B3Y999;A4UHZ2;A4UHZ3;C7EMI4;C4PAV9	Cytochrome b;Complex III subunit 3;Complex III subunit III;Cytochrome b-c1 complex subunit 3;Ubiquinol-cytochrome-c reductase complex cytochrome b subunit	Mt-cyb;cytb;Cob;Cytb;Mtcyb;Mt-Cyb;mt-Cytb;CYB;CYTB;mt-Co3;mt-Nd4l	1	1	1	0.0416796	1.61
24	P50554;D3ZL20	(S)-3-amino-2-methylpropionate transaminase;4-aminobutyrate aminotransferase, brain isoform;4-aminobutyrate aminotransferase, liver isoform;4-aminobutyrate aminotransferase, mitochondrial;GABA aminotransferase;Gamma-amino-N-butyrate transaminase;L-AIBAT;Putative uncharacterized protein Abat	Abat;Gabat	1	1	1	0.0441063	1.5996
25	D3ZRV4;B6DYQ1;P04905;G3V983;Q6LDP3;Q7M0F1	Putative uncharacterized protein Gstm1;Glutathione S-transferase mu 1;Glutathione S-transferase Mu 1;Glutathione S-transferase Yb-1;GST 3-3;GSTM1-1;Rat glutathione S-transferase	Gstm1	0.0188219	1	0.00202037	0.0469894	1.5984
26	D3Z8D7;F1M3V7;P62856;F1M6H7;D4AAJ9;D3ZJ54;F1LYT3;F1M5Y5	Putative uncharacterized protein ENSRNOP00000048116;40S ribosomal protein S26;Putative uncharacterized protein 683863;Putative uncharacterized protein RGD1565117	Rps26;683863;RGD1565117	0.482641	1	1	0.00192256	1.5976
27	E9PTE0;B2RYP7	Ints10 protein	Ints10	0.0116082	1	1	1	1.5929
28	Q6MG66	LSM2 homolog, U6 small nuclear RNA associated [S. cerevisiae];RCG38360, isoform CRA_e	Apom;Bat4;C2;C4a;Cfb;Csnk2b;G7e;Hspa1a;Hspa1b;Hspa1l;LOC684148;Lsm2;Ly6g5c;Ly6g6c;Neu1;Ng35;rCG_38360;Rps25-ps2;Stk19	1	1	1	0.0217682	1.5816
29	B5DES1;D3ZTH8;F1LT35;P62752;D4AAL7;D3ZTX9;D3ZNM1;D3ZFK7;D3ZSR8;D4A9L3;F1M1E5;D4ADV3;D3Z969;D3ZIJ2	Ribosomal protein L23a (RCG33340);Putative uncharacterized protein 686564;60S ribosomal protein L23a;Putative uncharacterized protein ENSRNOP00000040232;Putative uncharacterized protein RGD1565170;Putative uncharacterized protein RGD1562755	rCG_33340;Rpl23a;686564;RGD1565170;RGD1562755	0.466463	1	0.400331	0.00898341	1.5739
30	D3ZBW0;D4A2X2;Q05096;F1LSW1;D3ZC71;D3ZNP7;F1LWJ6;D3ZEK0;Q62774;F1LV10	Putative uncharacterized protein Myo1b;Myosin heavy chain myr 1;Myosin I alpha;Myosin-Ib	Myo1b;Myo1a;Myr1	0.14287	1	1	0.0124352	1.5692
31	B0BMY8;D3ZK97;P84245;D3ZJ08;D3ZQN4;Q6LED0;D4A0P4;D3ZVW5;F1M7I7;D4A602	Histone H3;Putative uncharacterized protein ENSRNOP00000060626;Histone H3.3;Putative uncharacterized protein Hist1h3f;Putative uncharacterized protein Hist2h3c2;Putative uncharacterized protein LOC684762;RCG45187;RCG45215;RCG51970;Putative uncharacterized protein ENSRNOP00000008328;Histone H3.1;Putative uncharacterized protein LOC691496;RCG33140	H3f3b;H3.3b;Hist1h3f;Hist2h3c2;LOC684762;rCG_45187;rCG_45215;rCG_51970;LOC691496;rCG_33140	0.801488	1.59E-25	1	0.0045052	1.5652
32	P61354;D4AD41;D3ZTK5;D3ZYF9;D3ZZV8	60S ribosomal protein L27;Putative uncharacterized protein 686255;Putative uncharacterized protein RGD1563835;Putative uncharacterized protein RGD1565900	Rpl27;686255;RGD1563835;RGD1565900	0.612519	1	1	0.0114363	1.5634
33	G3V6T7;P38659	Calcium-binding protein 2;Endoplasmic reticulum resident protein 70;Endoplasmic reticulum resident protein 72;Protein disulfide-isomerase A4	Cabp2;Erp70;Pdia4	0.00205825	0.00493127	0.0294254	0.162663	1.5628
34	F1LQL3;P62718;F1M0K6	60S ribosomal protein L18a	Rpl18a	0.117931	1	1	0.00313953	1.5488
35	D3ZXH6;D3ZP66;P24049;D3Z9G9;F1M302;D4ACF0;D4AAE8;F1M5Y4;Q7TPJ7	Putative uncharacterized protein RGD1565956;Putative uncharacterized protein RGD1562905;60S ribosomal protein L17;Amino acid starvation-induced protein;L23;Putative uncharacterized protein ENSRNOP00000039774;Putative uncharacterized protein ENSRNOP00000045295	RGD1565956;RGD1562905;Rpl17	0.0795154	1	1	0.0295334	1.5479
36	Q3B8N8	Pescadillo homolog	Pes1	0.00563713	1	1	1	1.544
37	B2RZ09;P0C5H9	Arginine-rich, mutated in early stage tumors (Predicted), isoform CRA_b;Armet protein;Arginine-rich protein;Mesencephalic astrocyte-derived neurotrophic factor;Protein ARMET	Armet;Armet_predicted;rCG_25475;Manf	0.0859137	0.170508	0.461266	0.0127854	1.5439
40	Q3MHS7;D3ZNY6	GDP-mannose 4, 6-dehydratase;Putative uncharacterized protein Gmds	Gmds	0.221658	1	1	0.0209901	1.5385
41	D4A867;G3V728;Q5EBA4	Putative uncharacterized protein Nipsnap1;Nipsnap1 protein	Nipsnap1	0.649132	1	1	0.00442571	1.5309
42	F1LN18;Q6P136;Q63617	Hyou1 protein;150 kDa oxygen-regulated protein;Hypoxia up-regulated protein 1	Hyou1;Orp150	0.0133319	0.1257	0.0711421	0.165033	1.5288
43	D3ZU80;P61314;D3ZXA2;D3ZF52	Putative uncharacterized protein ENSRNOP00000056567;60S ribosomal protein L15;Putative uncharacterized protein RGD1565131	Rpl15;RGD1565131	0.398956	1	1	0.0184086	1.5287
44	B2RYR8;P62243;Q6TXJ0;D3ZIE1;D3ZT31;F1M7J4	Ribosomal protein S8;40S ribosomal protein S8;Putative uncharacterized protein RGD1566369	rCG_50492;Rps8;LOC297756;RGD1566369	0.485587	1	1	0.0193954	1.5224
45	P24368	Cyclophilin B;CYP-S1;Peptidyl-prolyl cis-trans isomerase B;Rotamase B;S-cyclophilin	Ppib	0.00309302	0.116951	0.0587596	0.0505436	1.5191
47	F8WFW6;Q6P3E1;B0K038;Q5XFV9;P62250	Rps16 protein;40S ribosomal protein S16	Rps16	0.986593	1	1	0.0277035	1.516
48	F1LX07			0.00591447	1	1	0.0360705	1.5154
49	Q6T5E9;Q63662;P97886;P08430;Q64671;Q68G32;Q5DT04;Q64550;F1MA28;Q6T5F2;P70624;Q6T5E8;Q6T5F0;Q6T5F1;Q8VD43;Q8VD45;Q6T5E7;Q6T5F3;Q8VD44;P20720;Q64633;Q64637;Q64638;Q64634;Q91Y43;D4A132;A1XF83;D3ZLR6;F1LLV5;F1LM22;F1M7N8;P08541;P08542;P19488;P36511;Q5EBC8;Q62789;Q68G19;Q7TT85;G3V688;P09875;F1LTB8;F1M3E3	RCG55639, isoform CRA_f;UDP glucuronosyltransferase 1 family, polypeptide A6;UDP glycosyltransferase 1 family polypeptide A7;Rat 3-methylcholanthrene-inducible truncated UDP-glucuronosyltransferase;UDP-glucuronosyltransferase;UDP-glucuronosyltransferase 1A6;A1;P-nitrophenol-specific UDPGT;UDP-glucuronosyltransferase 1-6;UGT1A6;UDP Glucuronosyltransferase	rCG_55639;Ugt1a1;Ugt1a6;Ugt1a7;UGT1;Ugt1	0.0102151	1	1	0.00676113	1.5136
50	D4A8N1	Putative uncharacterized protein Dpm1;RCG32280, isoform CRA_e	Dpm1;rCG_32280	1	1	1	0.0345456	1.5083
51	Q5EB77	Ras-related protein Rab-18	Rab18	0.269344	0.265909	0.0436106	0.0447577	1.4927
52	D4A9Q3;P62268	Putative uncharacterized protein RGD1563570;40S ribosomal protein S23	RGD1563570;Rps23	0.110025	1	1	0.0323065	1.4843
53	B0BN73	N-acetyltransferase 9 (Predicted);Nat9 protein	Nat9;Nat9_predicted;rCG_34839	0.0318323	1	1	1	1.4836
56	G3V7J0;Q02253	Aldehyde dehydrogenase family 6 member A1;Methylmalonate-semialdehyde dehydrogenase [acylating], mitochondrial	Aldh6a1;Mmsdh	0.00920882	1	1	1	1.4763
58	P49088	Asparagine synthetase [glutamine-hydrolyzing];Glutamine-dependent asparagine synthetase	Asns	0.0192845	1	1	0.0197034	1.4727
69	Q9R0T3	DnaJ homolog subfamily C member 3;Interferon-induced, double-stranded RNA-activated protein kinase inhibitor;Protein kinase inhibitor of 58 kDa	Dnajc3;P58ipk	0.0157844	1	1	0.00195938	1.4433
70	P62278;F1LMB4;Q7TP70	40S ribosomal protein S13	Rps13	0.581947	1	0.688501	0.0220226	1.443
72	D3ZF07;P18445;D3ZI60;D3ZG03;D4AAY6;D3ZUK0;F1LVD0;F1M5H4;D3ZVI3;F1LZW1	Putative uncharacterized protein RGD1562402;60S ribosomal protein L27a;Putative uncharacterized protein RGD1561984;Putative uncharacterized protein RGD1565415;Putative uncharacterized protein RGD1559972;Putative uncharacterized protein RGD1561360	RGD1562402;Rpl27a;RGD1561984;RGD1565415;RGD1559972;RGD1561360	0.312646	1	1	0.00268571	1.4376
76	D3ZFX4;B2RYN0;D3ZU02	Phosphoglucomutase 3 (Predicted), isoform CRA_a;Putative uncharacterized protein Pgm3;Pgm3 protein;Phosphoglucomutase 3 (Predicted), isoform CRA_b;Phosphoglucomutase 3 (Predicted), isoform CRA_d	Pgm3;Pgm3_predicted;rCG_25231	0.0484067	1	1	1	1.4361
80	Q80WL2	Bystin	Bysl	0.987785	1	1	0.0467187	1.4317
81	G3V6C4;O70199	UDP-glucose 6-dehydrogenase	Ugdh	0.0281928	1	1	1	1.4304
82	P32551	Complex III subunit 2;Core protein II;Cytochrome b-c1 complex subunit 2, mitochondrial;Ubiquinol-cytochrome-c reductase complex core protein 2	Uqcrc2	0.0581666	1	0.115518	0.022535	1.4303
84	P83732	60S ribosomal protein L24;L30	Rpl24	0.381628	1	0.541026	7.93E-05	1.4282
85	P29314;D3ZV50;D3ZF87;F1LY44;D3ZGL8;D3ZTT5	40S ribosomal protein S9;Putative uncharacterized protein RGD1566136;Putative uncharacterized protein Rps9	Rps9;RGD1566136	0.471622	1	0.37936	0.00659737	1.4266
91	P09034	Argininosuccinate synthase;Citrulline--aspartate ligase	Ass;Ass1	0.183908	1	1	0.0303264	1.4223
95	P70500	CDP-diacylglycerol--inositol 3-phosphatidyltransferase;Phosphatidylinositol synthase	Cdipt;Pis1	0.00915153	1	1	0.243613	1.4172
96	Q6PDV7;D4A1P2;D3ZXN2	60S ribosomal protein L10;Putative uncharacterized protein Rpl10l	Rpl10;Rpl10l	0.389027	1	1	0.00691084	1.4161
97	D4A746	GDP-mannose pyrophosphorylase B (Predicted), isoform CRA_a;Putative uncharacterized protein Gmppb	Gmppb;Gmppb_predicted;rCG_25921	0.00217806	1	1	0.338246	1.4157
98	Q924S1	1-acylglycerol-3-phosphate O-acyltransferase 4;1-acyl-sn-glycerol-3-phosphate acyltransferase delta;Lysophosphatidic acid acyltransferase delta	Agpat4	0.0461041	1	1	0.175768	1.415
105	D3Z848;F8V328;P35280;Q5M970;B0BMV5;P70550;D4A8V5;P35289;P35286	Putative uncharacterized protein Rab8a;Ras-related protein Rab-8A;Rab8a protein;RAB8B, member RAS oncogene family;Ras-related protein Rab-8B	Rab8a;Rab8;Rab8b	0.0179376	1	1	0.084732	1.4069
107	B5DFA2;P0C0R5	Pik3r4 protein;Phosphoinositide 3-kinase regulatory subunit 4	Pik3r4	1	1	1	0.048973	1.4066
110	Q3KRE2;F1MA49;Q3SWU1	Methyltransferase like 7A	Mettl7a	0.156028	1	1	0.02459	1.4031
111	B0K021;D3ZU22;P62425;F2Z3S2;D3ZPL5;D4A6B9;F1M2H8;D3ZWM2;D3ZJH5;F1M1M2;F1M2Q3;D4A8X2;F1M394;F1M0S7;F1M4C7;D3ZNA3;F1M300;F1LU72;D3ZD15;D4A566;F1LYB8;F1M0R8;F1LUI8;F1LV49;D4A2J1;F1LT34;F1M289;F1M4Z6;F1LZY4;D4A345;D4A479;D3ZVY2;F1LY29;F1M843;F1M3Z1;D4A1S7;D4AE05;F1M465;F1LXQ3;F1LXH6;F1M0N2;F1M013;D3ZEB2	RCG45476, isoform CRA_d;Ribosomal protein L7a;Rpl7a protein;Putative uncharacterized protein ENSRNOP00000049619;60S ribosomal protein L7a;Putative uncharacterized protein RGD1562953;Putative uncharacterized protein 678861;Putative uncharacterized protein RGD1559149;Putative uncharacterized protein RGD1562409;Putative uncharacterized protein ENSRNOP00000045940	rCG_45476;Rpl7a;RGD1562953;678861;RGD1559149;RGD1562409	0.165882	0.0940079	1	0.0472252	1.4022
112	Q6TUG0	DnaJ homolog subfamily B member 11;ER-associated DNAJ;ER-associated dnaJ protein 3;ER-associated Hsp40 co-chaperone;Liver regeneration-related protein LRRGT00084	Dnajb11	0.00518195	0.251163	0.0982279	0.229606	1.4021
114	D3ZE32	Putative uncharacterized protein ENSRNOP00000015993		1	1	1	0.020032	1.399
115	D4A1K2	Putative uncharacterized protein Rpl7l1	Rpl7l1	0.548283	1	1	0.0172912	1.3981
117	P17077;Q6P9U5;D4ABC9;D3ZMB8;F1M7A9;F1LX84;F1M2X8;D3ZZQ7;D3ZA49;D3ZL18;F1M309	60S ribosomal protein L9;Ribosomal protein L9;Putative uncharacterized protein RGD1559566;Putative uncharacterized protein RGD1561789	Rpl9;RGD1559566;RGD1561789	0.328412	1	1	0.0369427	1.3964
118	P62703;D3ZX01	40S ribosomal protein S4, X isoform;Putative uncharacterized protein Rps4y2;RCG29848	Rps4;Rps4x;rCG_29848;Rps4y2	0.378807	1	0.426304	0.0130614	1.3962
119	O89035	Mitochondrial dicarboxylate carrier;Solute carrier family 25 (Mitochondrial carrier; dicarboxylate transporter), member 10;Solute carrier family 25 (Mitochondrial carrier; dicarboxylate transporter), member 10, isoform CRA_b	rCG_34251;Slc25a10	0.00579619	1	1	0.0932091	1.3933
120	B2RZ37	Polyposis locus protein 1 homolog;Receptor expression-enhancing protein 5	Dp1;Reep5	0.353185	1	0.408603	0.0335304	1.3932
123	Q7TP14;A0JPQ9;D4AD27	Cc1-9;Chitinase domain-containing protein 1;Putative uncharacterized protein Chid1	Chid1	0.0940102	1	1	0.0347061	1.389
125	Q63357;D3ZKZ9	Myosin heavy chain myr 4;Myosin-Id;Putative uncharacterized protein Myo1d	Myo1d;Myr4	0.108831	1	1	0.00685587	1.3861
128	E9PSV5;Q80YG1;Q68FU2;D3ZHJ1	Phosphoserine aminotransferase;Putative uncharacterized protein Psat1	Psat1	0.0147826	1	1	0.116376	1.3825
129	P62332	ADP-ribosylation factor 6	Arf6	0.220671	1	1	0.0398747	1.3812
131	D3ZLI8;Q07984	Putative uncharacterized protein Ssr4;Signal sequence receptor subunit delta;Translocon-associated protein subunit delta	Ssr4	0.0175041	1	0.361774	0.0638186	1.3801
133	P62836;O08813	Ras-related protein Krev-1;Ras-related protein Rap-1A	Krev1;Rap1a	0.178055	1	1	0.037141	1.3791
134	Q4KLN7;D4A396	ADP-ribosylation factor GTPase-activating protein 3	Arfgap3	0.0364329	1	1	0.565257	1.3784
138	G3V660			0.0441726	1	1	1	1.3739
144	B1WC28	Histone H2A	H2afy2	0.87829	1	1	0.0175909	1.3687
145	Q8CHN6;F1LUD7	Sphingosine-1-phosphate aldolase;Sphingosine-1-phosphate lyase 1	Sgpl1;Spl	0.127006	1	1	0.0424437	1.3685
146	P61212;F1M7V3;D3ZRK6	ADP-ribosylation factor-like protein 1;Putative uncharacterized protein Arl1	Arf7;Arl1	0.0404943	1	0.98674	0.0160242	1.3684
150	G3V6U3;Q3B8P6	Alg2 protein	Alg2	0.0379024	1	1	0.0614871	1.3674
154	B2RYS6	Phosphoribosyl transferase domain containing 1;Phosphoribosyl transferase domain containing 1 (Predicted), isoform CRA_b	Prtfdc1;Prtfdc1_predicted;rCG_55762	0.0118078	1	1	0.173822	1.361
158	Q6AYY8	Acetyl-coenzyme A transporter 1;Solute carrier family 33 member 1	Acatn;Slc33a1	0.0147617	1	1	0.197552	1.3558
173	D4A760;F1LRS7;Q6AY19	Putative uncharacterized protein ENSRNOP00000054046;Uncharacterized aarF domain-containing protein kinase 4	Adck4	0.0271424	1	1	0.168758	1.3432
176	F1LPV0;F1LML0;Q6TUD1;Q4KLM9	LRRGT00113;Asparaginyl-tRNA synthetase	Nars	0.0335462	0.88795	1	0.158803	1.3396
178	B0BNA3	Arginyl-tRNA synthetase 2, mitochondrial;Arginyl-tRNA synthetase-like (Predicted)	Rars2;Rarsl_predicted;rCG_55034	0.143524	1	1	0.0337538	1.339
179	Q63584;F1LYL3	21 kDa transmembrane-trafficking protein;Transmembrane emp24 domain-containing protein 10;Transmembrane protein Tmp21	Tmed10;Tmp21	0.0390024	0.138684	0.614645	0.170795	1.3376
180	B0BMT9;Q7TP12;F1LLX4;F1M5R5	Sqrdl protein;Sulfide quinone reductase-like (Yeast), isoform CRA_a;Cc2-17	rCG_26654;Sqrdl	0.317741	1	1	1.63E-15	1.3372
183	D3ZF97;F1LRF2;B2RZ15	Putative uncharacterized protein RGD1306508	RGD1306508	0.0457849	1	1	0.0989685	1.3333
193	Q5XI60	Polyposis locus protein 1-like 1;Receptor expression-enhancing protein 6	Dp1l1;Reep6	0.0361595	1	1	0.319069	1.3249
195	P40307	Macropain subunit C7-I;Multicatalytic endopeptidase complex subunit C7-I;Proteasome component C7-I;Proteasome subunit beta type-2	Psmb2	0.27355	1	0.0305375	0.255992	1.3236
200	Q08877;D4A0D1;D4A003;D3ZI80;D3ZMH6;D4A2M6;D4A850;D4AAL9	Dynamin, testicular;Dynamin-3;T-dynamin;Putative uncharacterized protein Dnm3	Dnm3;Dyn3	0.909302	1	1	0.00515595	1.3221
203	Q3MHT2;Q99P39;Q5FWU2	NFS1 nitrogen fixation 1 homolog (S. cerevisiae);Nitrogen fixation gene 1 (S. cerevisiae), isoform CRA_b;Cysteine desulfurase, mitochondrial;Nfs1 protein	Nfs1;rCG_37411;Nifs	0.186652	0.201343	0.0216386	0.637937	1.3218
206	Q6TUH8;B5DEM5;F1LSW7;Q63507;D3ZHE6	LRRGT00066;Rpl14 protein (RCG25732, isoform CRA_b);60S ribosomal protein L14	LOC306079;rCG_25732;Rpl14	0.116086	1	1	0.0176743	1.3187
215	D3ZIE9	Putative uncharacterized protein Pycs;Pyrroline-5-carboxylate synthetase (Glutamate gamma-semialdehyde synthetase) (Predicted)	Pycs;Pycs_predicted;rCG_57763	0.0160186	1	0.239784	0.209793	1.3132
224	B2RYC4;D3ZCB7	Syvn1 protein;Putative uncharacterized protein Syvn1	Syvn1	0.0461041	1	1	0.234851	1.3082
231	P61751	ADP-ribosylation factor 4	Arf4	0.0715318	1	1	0.00379496	1.3055
233	Q9Z1E1;Q6P2A7;Q6MG17	Flotillin-1;Reggie-2;Flot1 protein;Flotillin 1;Flotillin 1, isoform CRA_b	Flot1;Reg2;2310ex4-5;2331ex4-5;2361ex4-5;Gnl1;Kiaa1949;rCG_41759;Rpl41-ps;Rps2-ps1;Rps2-ps2;RT1-O2;RT1-O3;RT1-S2;RT1-S3;RT1-T24-1;RT1-T24-2;Tubb5	0.101594	1	1	0.0453018	1.3047
234	G3V7N5;P18886;D3ZK52;D3ZUG6;Q5XHZ8;F1LLY2;REV__D4A5S4;REV__D4A5Z4;Q5BJW7	Carnitine O-palmitoyltransferase 2, mitochondrial;Carnitine palmitoyltransferase II	Cpt2;Cpt-2	0.0640842	0.00704418	0.000355554	0.256319	1.304
237	Q7TP91;D4A1D8;F1M9B1;Q9QXU2	Ab1-205;Putative uncharacterized protein Surf4;Surfeit 4, isoform CRA_a	Surf1;Surf4;rCG_45751	0.0365796	1	1	0.195098	1.3033
242	P62912;D4A890;D4A412;D4A8R0;D3ZAC3;D3ZWL0;D3ZRY2;D4ACC7;D3ZK70	60S ribosomal protein L32;Putative uncharacterized protein ENSRNOP00000030273;Putative uncharacterized protein LOC688684	Rpl32;LOC688684	0.432781	1	1	0.00309843	1.2998
251	D3ZC55;D3ZVM5	Heat shock 70kDa protein 12A (Predicted), isoform CRA_a;Putative uncharacterized protein Hspa12a	Hspa12a;Hspa12a_predicted;rCG_57494	0.040734	0.317311	0.0467433	0.692974	1.2941
266	Q6AYZ4;P63088	Serine/threonine-protein phosphatase;Protein phosphatase 1C catalytic subunit;Serine/threonine-protein phosphatase PP1-gamma catalytic subunit	Ppp1cc;rCG_21849	0.641379	1	1	0.0154503	1.2841
276	B0BN68;Q5I0K4	Mitochondrial ribosomal protein S9;Mrps9 protein	Mrps9;rCG_22229	0.392982	0.0440801	1	0.208196	1.2786
288	G3V9D3;Q80Z70;F1LQ92;Q925P0	Protein sel-1 homolog 1;Suppressor of lin-12-like protein 1	Sel1h;Sel1l	0.145545	1	1	0.0322211	1.2719
292	P08009	Chain 4;Glutathione S-transferase Yb-3;GST class-mu 3;GST Yb3	Gstm3	0.425862	0.0740797	0.00632553	0.318091	1.2707
295	P46413	Glutathione synthase;Glutathione synthetase	Gss	0.0392258	1	1	0.324913	1.2695
299	Q6P6V0;D4A2V9;CON__Q3ZBD7	Autocrine motility factor;Glucose-6-phosphate isomerase;Neuroleukin;Phosphoglucose isomerase;Phosphohexose isomerase;Putative uncharacterized protein Gpi	Gpi	0.0607464	0.000388771	0.0116089	0.469622	1.269
322	D3ZGP4;Q9WVB1;F1LVC3	Putative uncharacterized protein Rab6a;RCG39700, isoform CRA_d;Ras-related protein Rab-6A	Rab6a;rCG_39700;Rab6	0.74324	1	1	0.00445415	1.2621
328	Q60587	3-ketoacyl-CoA thiolase;Acetyl-CoA acyltransferase;Beta-ketothiolase;TP-beta;Trifunctional enzyme subunit beta, mitochondrial	Hadhb	0.0436633	1	0.353921	0.212031	1.2613
329	Q6AYK3	Inositol-3-phosphate synthase 1;Myo-inositol-1-phosphate synthase	Ino1;Isyna1	0.160299	0.0448113	0.12413	0.920976	1.2613
330	Q2I0Y6;Q4KMB2;Q9QYU7;D4ADK3;F1M6Q6;D3ZJW4;F1M9Z8;F1M6H1	TGF beta-inducible nuclear protein;Cdk105 protein;Protein CDK105;Ribosome biogenesis protein NSA2 homolog;TGF-beta-inducible nuclear protein 1;Putative uncharacterized protein 682004;Putative uncharacterized protein ENSRNOP00000039654	Cdk105;Nsa2;Tinp1;682004	0.852242	1	1	0.0313338	1.2605
334	P10860;Q7TPI5;REV__Q8VI02;REV__F1LRK9;REV__F1M657;REV__F1M1X5	Glutamate dehydrogenase 1, mitochondrial;Memory-related gene 2 protein	Glud;Glud1	0.0474988	0.0479127	0.175992	0.542469	1.2591
336	Q5U3Z7	Serine hydroxymethyltransferase	Shmt2	0.0986066	0.0111937	0.113729	0.524502	1.2586
342	P56574	ICD-M;IDP;Isocitrate dehydrogenase [NADP], mitochondrial;NADP(+)-specific ICDH;Oxalosuccinate decarboxylase	Idh2	0.216703	0.0315767	0.0496182	0.514137	1.2564
344	Q4KM64;F1LNW7	Protein jagunal homolog 1	Jagn1	0.0242676	1	1	1	1.2558
351	Q6AYD2	CST complex subunit STN1;Oligonucleotide/oligosaccharide-binding fold-containing protein 1;Suppressor of cdc thirteen homolog	Obfc1;Stn1	0.0288779	1	1	0.451983	1.2538
361	P61621;D3ZEH3;D4A0N0;D3ZCD1	Protein transport protein Sec61 subunit alpha isoform 1	Sec61a;Sec61a1	0.0056376	1	1	0.622974	1.2494
363	D4ACJ1;P62850;D4A6H5;D3ZFZ8	Putative uncharacterized protein RGD1565056;40S ribosomal protein S24;Putative uncharacterized protein Rps24	RGD1565056;Rps24	0.135934	1	1	0.000604629	1.2484
370	F1LMK5;Q99P77	Chronic renal failure gene protein;Nucleolar GTP-binding protein 1	Crfg;Gtpbp4;Nog1	0.281137	1	1	0.0356501	1.2432
377	Q6AXT0;F1LVB3	39S ribosomal protein L37, mitochondrial	Mrpl37	0.274954	1	1	0.0482664	1.242
380	Q06647	ATP synthase subunit O, mitochondrial;Oligomycin sensitivity conferral protein	Atp5o	0.413437	0.219786	0.0282725	0.366848	1.2412
383	Q6MGB4;D3ZU43	H2-K region expressed gene 4, rat orthologue;RCG60794, isoform CRA_a;Solute carrier family 39 (Zinc transporter), member 7;Putative uncharacterized protein Slc39a7	AA926063;B3galt4;Cdk2ap1-ps1;Col11a2;Daxx;Hsd17b8;Ke4;Kifc1;LOC224733l-1;LOC224733l-2;Phf1;rCG_60794;Rps25-ps1;RT1-A1;RT1-A2;RT1-A3;RT1-DOa;RT1-Hb;RT1-Ke4;Rxrb;Sacm2l-ps1;Sacm2l-ps2;Sec61-ps;Slc39a7;Syngap1	0.00157434	1	1	1	1.2397
392	G3V7G8;Q5I0G4	Diadenosine tetraphosphate synthetase;Glycine--tRNA ligase;Glycyl-tRNA synthetase	Gars	0.296316	0.0152839	0.0989637	0.407	1.2373
395	Q5FVQ4	Malectin	Mlec	0.230325	1	0.85	0.049476	1.2365
396	F1LP82;P05712;Q3B7V5;D3ZSC6;Q562A5	Ras-related protein Rab-2A;RAB2B, member RAS oncogene family;Putative uncharacterized protein Rab2b	Rab2;Rab2a;Rab2b	0.0810902	1	0.930913	0.0488775	1.236
440	Q6P3V9;P50878;D3ZF36	Ribosomal protein L4;60S ribosomal protein L1;60S ribosomal protein L4	Rpl4;Rpl1	0.224733	1	1	0.0291068	1.2219
442	G3V936;Q8VHF5;Q0QEL8	Citrate synthase, mitochondrial;Citrate synthase	Cs;CS	0.260226	0.000740715	0.0357566	0.525066	1.2212
455	F1LR87;Q6AXR4	Beta-hexosaminidase subunit beta;Beta-N-acetylhexosaminidase subunit beta;N-acetyl-beta-glucosaminidase subunit beta	Hexb	0.240014	0.0411042	0.0242718	0.404883	1.2168
457	Q5FVI6;Q6AYE4	Vacuolar proton pump subunit C 1;V-type proton ATPase subunit C 1	Atp6v1c1	0.573448	0.226374	0.0351683	0.666409	1.2165
465	Q5BJM8	Solute carrier family 30 member 7;Zinc transporter 7	Slc30a7;Znt7	0.00977365	1	1	1	1.2134
505	Q6VBQ8	RNA-binding protein PNO1	Pno1	0.969415	1	1	0.0355701	1.2042
514	P07943;F8WG68;D4A3E5;F1M8X7;F1M1T8;F1MAE2;A2VD16;D3ZEL2;D3ZPY8;Q2MHD9;Q3MHS3;Q5I0M4;P23457;Q5I0L1;Q6AYQ2;Q2MHD8;Q7TNW9	Aldehyde reductase;Aldose reductase	Akr1b1;Akr1b4;Aldr1	0.316094	0.0200829	0.0588104	0.432061	1.2027
525	Q80Z29;D4A8T1;G8JLR4	Nicotinamide phosphoribosyltransferase;Pre-B-cell colony-enhancing factor 1 homolog;Visfatin;Putative uncharacterized protein ENSRNOP00000059084	Nampt;Pbef1	0.829411	0.355564	0.0193375	0.871105	1.2008
526	P12001;Q0QEW8;D4AD69	60S ribosomal protein L18;Ribosomal protein L18	Rpl18;RPL18	0.770972	1	1	0.00843782	1.2005
561	P32198	Carnitine O-palmitoyltransferase 1, liver isoform;Carnitine O-palmitoyltransferase I, liver isoform;Carnitine palmitoyltransferase 1A	Cpt1;Cpt-1;Cpt1a	0.0352521	1	1	0.91109	1.1922
573	P63086;F8WFW8;D3ZF81	ERT1;Extracellular signal-regulated kinase 2;MAP kinase isoform p42;Mitogen-activated protein kinase 1;Mitogen-activated protein kinase 2;Putative uncharacterized protein Mapk1	Erk2;Mapk;Mapk1;Prkm1	0.0252999	1	1	0.365757	1.1891
574	P04797;D3ZGY4;Q0QEU1;E9PTN6;D3ZKR3;F8WFP3;F1M2U5;F1M0Y3;F1M9J7;F1LW99;F1LTU2;F1LUR7;F1LVV7;F1M359;D3ZWP0;D4A7F9;F1LY57;D3ZDS1;F1LZV7;D4A6J7;F1LUV3;F1LW78;F1LU03;D4A3W5;D3ZIY0;F1M9J9;P97617;D3ZQT0;D4AB12;D3ZCX4;F1M2N4;F1LT45;F1LVN0;Q498M9;D3ZXS2;D3Z8U8;D3ZLX7;D4A0J5;F1M7B6;F1MA05	38 kDa BFA-dependent ADP-ribosylation substrate;BARS-38;Glyceraldehyde-3-phosphate dehydrogenase;Putative uncharacterized protein Gapdh-ps2	Gapd;Gapdh;Gapdh-ps2;GAPDH	0.371038	0.0467263	0.143434	0.590202	1.1889
591	D4A0C3;F1M088;F1M258	Putative uncharacterized protein RGD1311422	RGD1311422	0.167863	1	0.000360902	0.367252	1.1865
601	D3ZZL3	Putative uncharacterized protein ENSRNOP00000051302		0.0179494	1	1	1	1.1851
653	D4A0W9;D3ZAN3;D3ZNL7;F1M673;REV__D4A237;REV__D4A312;REV__D4ABD6	Putative uncharacterized protein Ganab;Alpha glucosidase 2 alpha neutral subunit (Predicted)	Ganab;Ganab_predicted;rCG_48309	0.456348	0.0276543	0.851706	0.485487	1.1751
657	P62804;F1M449;Q5BM22	Histone H4;Osteogenic growth peptide	H4ft;Hist1h4b;Hist1h4m;Hist4;Hist4h4	0.735965	0.683861	0.747112	0.00329942	1.1743
668	Q5M819	O-phosphoserine phosphohydrolase;Phosphoserine phosphatase	Psph	0.32361	1	0.0491024	0.703344	1.172
686	F1LPP9;F1LQ48;F2Z3R2;B5DFG2;Q5U1Y5;F1M040;F1LZ79;Q9ET33	Hnrnpl protein;Heterogenous nuclear ribonucleoprotein L;Hnrpl protein	Hnrnpl;hnrnp-L;Hnrpl	0.386221	0.0462624	0.0702134	0.540452	1.1684
693	D3ZGP8;P24268;Q6P6T6	Putative uncharacterized protein Ctsd;Cathepsin D;Cathepsin D 12 kDa light chain;Cathepsin D 30 kDa heavy chain;Cathepsin D 34 kDa heavy chain;Cathepsin D 9 kDa light chain	Ctsd	0.514841	0.0421487	0.411896	0.628082	1.1669
706	Q4QQV4;F1LPB1	Dead end homolog 1 (Zebrafish);Histidyl-tRNA synthetase	Dnd1;Hars;rCG_49447	0.408738	0.32946	0.0322007	0.510062	1.1658
718	Q9EQS0	Transaldolase	Taldo1	0.608119	0.0364299	0.339047	0.993119	1.1629
722	P00388	NADPH--cytochrome P450 reductase	Por	0.511477	0.0095672	0.0728436	0.798359	1.1621
725	F1LRQ6;Q4G037			0.393773	1	1	0.00914067	1.1618
728	D3ZDU2;Q5BK61	Putative uncharacterized protein Rptor;Similar to p150 target of rapamycin (TOR)-scaffold protein containing WD-repeats (Predicted)	rCG_33929;RGD1311784_predicted;Rptor	0.0475662	1	1	0.566401	1.1606
732	P51635	3-DG-reducing enzyme;Alcohol dehydrogenase [NADP+];Aldehyde reductase;Aldo-keto reductase family 1 member A1	Akr1a1;Alr	0.703789	0.00784916	0.0154189	0.693922	1.1599
733	D4A452;G3V9K0;B2RYA5	Cysteinyl-tRNA synthetase (Predicted), isoform CRA_a;Putative uncharacterized protein Cars;Cars protein	Cars;Cars_predicted;rCG_47503	0.199566	1	0.0216735	0.912347	1.1598
737	P59215;F1LN36	Guanine nucleotide-binding protein G(o) subunit alpha	Gna0;Gnao;Gnao1	0.367871	0.0262567	0.506159	0.331085	1.1582
769	Q9JLA3	UDP--Glc:glycoprotein glucosyltransferase;UDP-glucose ceramide glucosyltransferase-like 1;UDP-glucose:glycoprotein glucosyltransferase 1	Gt;Ugcgl1;Uggt;Uggt1;Ugt1;Ugtr	0.227566	0.0171768	0.689975	0.746245	1.1512
776	Q6QI63;D3ZSP1;D4A8M5;D4AAS3	LRRGT00145;Putative uncharacterized protein Snrpe;Putative uncharacterized protein ENSRNOP00000042416;Putative uncharacterized protein Snrpel	LOC296300;Snrpe;Snrpel	0.408935	1	0.0280865	0.250079	1.1502
787	P11980;D3ZH80;D4ADU8;D3ZH85;F1LTA5;F1LUB4;F1M2F6	Pyruvate kinase isozymes M1/M2;Pyruvate kinase muscle isozyme	Pkm2;Pykm	0.417357	0.0296561	0.469703	0.604005	1.1481
788	Q6AYT3	p55;UPF0027 protein C22orf28 homolog		0.859208	0.120821	0.0109453	0.684238	1.1481
793	D3ZE37;P62282;Q6PDV9;D3ZMX7	Putative uncharacterized protein Rps11;40S ribosomal protein S11;Ribosomal protein S11	Rps11	0.470559	1	1	0.000369801	1.1467
794	D4ADE8;D3ZN21;C9WPN2;C7E3F3;Q64060;F1LQD1;D4ADV9	Putative uncharacterized protein Ddx3x;Putative uncharacterized protein RGD1309586;RCG20177;DEAD (Asp-Glu-Ala-Asp) box polypeptide 3 Y-linked	Ddx3x;rCG_20177;RGD1309586;Ddx3y	0.657972	0.0419098	0.00519489	0.415312	1.1462
807	D3ZEI0;D3ZJD3;Q642E2;P17702;D3ZG08;D4A8B6;Q6TUD7	Putative uncharacterized protein LOC690096;Putative uncharacterized protein ENSRNOP00000053986;Ribosomal protein L28;60S ribosomal protein L28;Putative uncharacterized protein RGD1565183	LOC690096;Rpl28;RGD1565183	0.398004	1	1	0.00263805	1.1444
809	Q6AYG7	NFATC2-interacting protein;Nuclear factor of activated T-cells, cytoplasmic 2-interacting protein	Nfatc2ip	0.0193554	1	1	0.0399226	1.1439
811	Q6P6R2;D3ZIY6	Dihydrolipoamide dehydrogenase;Dihydrolipoyl dehydrogenase, mitochondrial;Putative uncharacterized protein Dld	Dld	0.732045	0.622661	0.0290769	0.292286	1.1435
814	Q9EPH8;D3ZAS7;F1M0P4;D3ZEY8	Polyadenylate-binding protein 1	Pabp1;Pabpc1	0.996257	0.156999	0.0297659	0.537867	1.1431
832	O88989	Cytosolic malate dehydrogenase;Malate dehydrogenase, cytoplasmic	Mdh;Mdh1	0.606884	0.0367312	0.0826867	0.717795	1.1405
847	B1WC26	N-acetylneuraminic acid synthase;N-acetylneuraminic acid synthase (Sialic acid synthase) (Predicted), isoform CRA_a	Nans;Nans_predicted;rCG_55111	0.553651	0.155367	0.0100318	0.953772	1.1377
876	F1M6V8;B5DF70	Strn4 protein	Strn4	0.000312658	1	0.219386	0.651809	1.1309
882	D4A6W6;P62919	Putative uncharacterized protein RGD1561333;60S ribosomal protein L8	RGD1561333;Rpl8	0.488846	1	1	0.0282265	1.1297
884	Q9ER34;F1M0K2	Aconitate hydratase, mitochondrial;Citrate hydro-lyase	Aco2	0.603185	0.0123955	0.0190115	0.835496	1.1296
902	P81128;D4AD82;D4A814	GAP-associated protein p190;Glucocorticoid receptor DNA-binding factor 1;Putative uncharacterized protein Grlf1	Grlf1	0.00760045	1	1	0.575107	1.1261
946	Q4V8H5	Aspartyl aminopeptidase	Dnpep	0.789869	1	0.0108697	0.405835	1.1194
948	F1LPT1;Q3B8P4;Q5EBD4;Q8K4F7;D3ZGD8	Decapping enzyme, scavenger;Dcps protein;DCS-1;Hint-related 7meGMP-directed hydrolase;Histidine triad protein member 5;Scavenger mRNA-decapping enzyme DcpS;Putative uncharacterized protein Dcps	Dcps;Dcs1;Hint5	0.368909	0.522084	0.0426581	0.926707	1.1193
954	D4A133	Putative uncharacterized protein Atp6v1a;RCG52629	Atp6v1a;rCG_52629	0.717816	0.112709	0.034852	0.848869	1.1184
955	P13086;P70631	Succinyl-CoA ligase [GDP-forming] subunit alpha, mitochondrial;Succinyl-CoA synthetase subunit alpha	Suclg1	0.850466	0.320293	0.0493738	0.355485	1.1177
960	D4AD25;F1M779;P11442;D4AD26	Putative uncharacterized protein Cltc;Clathrin heavy chain 1	Cltc	0.579449	0.00973618	0.302896	0.614253	1.1171
1031	G3V7V6;Q8VHE9	All-trans-13,14-dihydroretinol saturase;All-trans-retinol 13,14-reductase;RMT-7	Retsat;Rmt7	0.967964	1	1	1.06E-14	1.1066
1038	B2GV06;F1LQE8	3-oxoacid-CoA transferase 1;Somatic-type succinyl-CoA:3-oxoacid CoA-transferase;Succinyl-CoA:3-ketoacid-coenzyme A transferase 1, mitochondrial	Oxct;Oxct1;Scot	0.637513	0.0315074	0.158491	0.360458	1.1061
1042	F1LT30			1	1	1	0.0322147	1.1056
1047	Q6AYI1;B6DTP5;D4A9J1;O88757	Ddx5;DEAD (Asp-Glu-Ala-Asp) box polypeptide 5	Ddx5;rCG_35034	0.522177	0.0191013	0.0112528	0.885004	1.1051
1048	Q4FZT2	Ppme1 protein	Ppme1	0.459525	1	0.000822676	0.625108	1.105
1080	B0BNB9	HtrA serine peptidase 2;RCG56292, isoform CRA_d	Htra2;rCG_56292	0.0468411	1	1	0.896771	1.1006
1112	Q9QZA2;F1LLY4	ALG-2-interacting protein 1;Programmed cell death 6-interacting protein	Aip1;Pdcd6ip	0.665074	1	0.0239378	0.511818	1.0963
1128	D3ZZ95;P39032;F1M706;D4A1Q0;D3ZJJ6;D3Z8V5	Putative uncharacterized protein ENSRNOP00000044605;60S ribosomal protein L36;Putative uncharacterized protein ENSRNOP00000040955;Putative uncharacterized protein RGD1563135	Rpl36;RGD1563135	0.496182	1	0.395471	0.029272	1.0946
1140	D4A1Y5	Putative uncharacterized protein Mthfd2;RCG56426	Mthfd2;rCG_56426	1	9.76E-05	0.493796	0.783859	1.0935
1167	G3V699;Q9Z2Q1;D3Z905;D4A5M5	Protein transport protein Sec31A;SEC31-like protein 1;SEC31-related protein A;Vesicle-associated protein 1;Putative uncharacterized protein Sec31a;SEC31-like 1 (S. cerevisiae), isoform CRA_b	Sec31a;Sec31l1;Vap1;rCG_37919	0.763379	0.0854344	0.0456584	0.790093	1.0896
1178	E9PT29;Q568Z8			0.83559	0.125209	0.0318574	0.905965	1.0875
1192	D3ZQH9;D4A166	Putative uncharacterized protein RGD1565457;RCG21933, isoform CRA_a	rCG_21933;RGD1565457	0.828033	1	1	0.00531172	1.0856
1215	E9PTX7;E9PTS5;E9PU02;D3ZJK6	Putative uncharacterized protein ENSRNOP00000060689		2.18E-12	1	1	0.47823	1.0818
1220	D4A0Y4	Oxidoreductase NAD-binding domain containing 1 (Predicted), isoform CRA_b;Putative uncharacterized protein Oxnad1	Oxnad1;Oxnad1_predicted;rCG_42364	0.900901	1	1	0.0135664	1.0815
1221	P62832	60S ribosomal protein L23	Rpl23	0.869902	1	1	0.0233337	1.0815
1238	F1LRI5;B5DFK9;REV__D3ZQ53;REV__D4A0W4;REV__Q6AYD5	Gcn1l1 protein	Gcn1l1	0.270903	0.000903398	1	0.853811	1.0794
1241	Q3B8Q1;F1LX16	DEAD box protein 21;Gu-alpha;Nucleolar RNA helicase 2;Nucleolar RNA helicase Gu;Nucleolar RNA helicase II;RH II/Gu	Ddx21;Ddx21a	0.738748	1	0.00177075	0.492604	1.0792
1245	P18266	Factor A;Glycogen synthase kinase-3 beta	Gsk3b	0.0146861	1	1	0.327415	1.0787
1260	D4ACW1	Putative uncharacterized protein Nop2	Nop2	0.5748	1	1	0.000240408	1.0763
1267	D3ZUB7	Anaphase promoting complex subunit 4, isoform CRA_a;Putative uncharacterized protein Anapc4	Anapc4;rCG_36116	0.0215298	1	1	0.700462	1.0754
1289	G3V7Z8			0.861794	0.960464	7.32E-05	1	1.0728
1318	Q68FQ0;Q6B436	CCT-epsilon;T-complex protein 1 subunit epsilon	Cct5	0.819259	0.031531	0.447101	0.880491	1.0678
1341	P35559;F1M4K7	Insulin protease;Insulin-degrading enzyme;Insulysin	Ide	0.694273	0.0397469	1	0.805297	1.0654
1355	Q499P2;P30349;REV__F1LNS0;REV__P0C6C0;REV__D3ZNU2;D3ZFX9	Leukotriene A4 hydrolase;Leukotriene A(4) hydrolase;Leukotriene A-4 hydrolase	Lta4h	0.782195	1	0.0473411	0.597029	1.0641
1414	Q5SGE0;F1LM33	130 kDa leucine-rich protein;Leucine rich protein 157;Leucine-rich PPR motif-containing protein, mitochondrial	Lrp157;Lrpprc	0.760626	0.008316	0.149469	0.944931	1.0581
1456	Q3ZB97;P62944	Ap2b1 protein;Adapter-related protein complex 2 beta subunit;Adaptor protein complex AP-2 subunit beta;AP105B;AP-2 complex subunit beta;Beta-2-adaptin;Beta-adaptin;Clathrin assembly protein complex 2 beta large chain;Plasma membrane adaptor HA2/AP2 adaptin beta subunit	Ap2b1;Clapb1	0.705785	0.0202466	0.863688	0.982032	1.0531
1523	O35303;D3ZWE4;D4ABS2	Dynamin-1-like protein;Dynamin-like protein;Putative uncharacterized protein ENSRNOP00000063869;Putative uncharacterized protein Dnm1l	Dlp1;Dnm1l	0.962161	0.341907	0.0271107	0.875261	1.044
1525	G3V7Q7;D3ZWX0;B5DFH1;D3ZCS4;F1LW74;REV__D4A0V4;REV__P37199;REV__F1LS02;REV__A4L9P7	Putative uncharacterized protein Iqgap1;Iqgap1 protein	Iqgap1	0.834165	0.0395361	0.401815	0.914936	1.0438
1577	G3V888;F1LQS4;P16638;G3V9G4;Q9Z2G3	ATP-citrate (pro-S-)-lyase;ATP-citrate synthase;Citrate cleavage enzyme	Acly	0.962741	0.00233665	0.679283	0.997651	1.0371
1579	P43244;B5DEM0;Q6P6H1	Matrin-3;Nuclear scaffold protein p130/MAT3;Matr3 protein	Matr3	0.961366	0.0341164	0.0615889	0.800851	1.0364
1607	P20417;F8WFS7	Protein-tyrosine phosphatase 1B;Tyrosine-protein phosphatase non-receptor type 1	Ptpn1	0.711699	1	1	1.96E-16	1.0324
1637	F1M951;O88902;D4A918	His domain-containing protein tyrosine phosphatase;Protein tyrosine phosphatase TD14;Tyrosine-protein phosphatase non-receptor type 23;Putative uncharacterized protein Ptpn23	Ptpn23	1	1	1	0.00361319	1.0291
1650	G3V9N8;D3ZS80;D3ZT02;P52303	Putative uncharacterized protein Ap1b1;Adapter-related protein complex 1 subunit beta-1;Adaptor protein complex AP-1 subunit beta-1;AP-1 complex subunit beta-1;Beta-1-adaptin;Beta-adaptin 1;Clathrin assembly protein complex 1 beta large chain;Golgi adaptor HA1/AP1 adaptin beta subunit	Ap1b1;Adtb1	0.975868	0.262799	0.000113752	0.643512	1.0275
1670	D4A1Q4;D4A6K9;D4A3C0	Putative uncharacterized protein Abr;Active BCR-related gene (Predicted)	Abr;Abr_predicted;rCG_33397	0.458457	1	2.46E-07	0.549237	1.0247
1678	F1M6W2;Q6UPR8	Endoplasmic reticulum metallopeptidase 1;Felix-ina	Ermp1;Fxna	0.025657	1	1	0.870092	1.0227
1756	Q68G31	Phenazine biosynthesis-like domain-containing protein	Mawbp;Pbld	0.951392	1	0.02577	0.832589	1.0144
1813	D3ZCR4;F1LVC0;D3ZMG7	Putative uncharacterized protein Smek2;RCG23322, isoform CRA_a	rCG_23322;Smek2	0.0398944	0.843651	0.75555	0.164836	1.0074
1820	O35567	5-aminoimidazole-4-carboxamide ribonucleotide formyltransferase;AICAR transformylase;ATIC;Bifunctional purine biosynthesis protein PURH;IMP cyclohydrolase;IMP synthase;Inosinicase;Phosphoribosylaminoimidazolecarboxamide formyltransferase	Atic;Purh	0.921764	0.40664	0.0154728	0.932675	1.0066
1843	B0BN55;F1LMP0	Uroporphyrinogen decarboxylase	Urod	0.936399	1	0.0207817	0.892176	1.0035
1924	P00406;Q5UAJ6;Q37652;Q8SEZ5	Cytochrome c oxidase polypeptide II;Cytochrome c oxidase subunit 2	Coii;mt-Co2;Mtco2;CO2;COX2;Mt-co2;mt-Co3;mt-Nd4l;COXII;COII	0.537422	0.18123	0.0166658	0.785223	-1.008277962
2039	B5DEG7	Zinc finger protein 828 (RCG43039, isoform CRA_b)	rCG_43039;Zfp828	0.00230511	1	1	0.896195	-1.027105309
2112	Q5M9G3;D3ZG41;F1LTA2	Caprin-1;Cytoplasmic activation- and proliferation-associated protein 1;GPI-anchored protein p137;Putative uncharacterized protein ENSRNOP00000012428	Caprin1;Gpiap1	0.0432908	0.677835	0.9742	0.246327	-1.038108981
2142	Q66HG9	Interferon beta promoter stimulator protein 1;Mitochondrial antiviral-signaling protein;Virus-induced-signaling adapter	Ips1;Mavs;Visa	0.950312	1	0.00119673	0.812024	-1.042633275
2157	D3ZNH4;D4ABS3;D3ZLY9;F1LS18;D3Z8U0;D3ZWM5;G3V8B3;G3V9C7;Q00715;Q00729;F1LP73;D4A6V0	Putative uncharacterized protein Hist1h2bn;RCG23099;Putative uncharacterized protein Hist1h2bm;Putative uncharacterized protein Hist1h2bp;Putative uncharacterized protein Hist1h2bb;Histone H2B type 1;Histone H2B type 1-A;Histone H2B, testis;Testis-specific histone H2B	Hist1h2bn;rCG_23099;Hist1h2bm;Hist1h2bp;Hist1h2bb;Hist1h2ba;Th2b	0.0457569	0.251729	0.759899	0.472503	-1.045226971
2184	F1LM15;F1LRC5;P53565;D4A0B5;F1M048			0.110742	0.320443	0.910534	0.0288365	-1.04772382
2196	Q5XIF6	Alpha-tubulin 4;Tubulin alpha-4 chain;Tubulin alpha-4A chain	Tuba4;Tuba4a	0.807168	0.781117	0.315328	0.0203493	-1.049802637
2201	G3V7J2;Q4V8C7	Interferon-inducible double stranded RNA-dependent protein kinase activator A;Protein activator of the interferon-induced protein kinase;Protein kinase, interferon-inducible double stranded RNA-dependent activator	Prkra	0.854438	0.526162	0.0391172	0.609771	-1.050662968
2321	E9PT09;F1MAA1;F1LYA3;B2GVC1			0.872162	1	0.0429067	0.774187	-1.07464483
2451	P52925;D3ZN59;D3ZS25;F1M1H1;D3ZEF8	High mobility group protein 2;High mobility group protein B2;Putative uncharacterized protein ENSRNOP00000060587;Putative uncharacterized protein ENSRNOP00000051040	Hmg2;Hmgb2	0.0246225	0.815965	0.65202	0.348499	-1.10689262
2504	F1LPX6;Q5RJL8;Q8R497			1	0.000104188	0.887625	0.262585	-1.121843413
2516	B2RZB6	LSM8 homolog, U6 small nuclear RNA associated (S. cerevisiae);LSM8 homolog, U6 small nuclear RNA associated (S. cerevisiae) (Predicted)	Lsm8;Lsm8_predicted;rCG_28078	0.851978	1	3.62E-11	1	-1.126329068
2532	D3ZGX8;D4AAN5;F1MAS8;Q497A6	Putative uncharacterized protein Brd4;Brd4 protein	Brd4	0.31176	0.592392	0.792311	0.0271329	-1.131055388
2534	P0CC09;D4ACV3;P02262	Histone H2A type 2-A;Histone H2A.2;Putative uncharacterized protein Hist2h2ac;RCG51861;Histone H2A type 1	Hist2h2aa3;Hist2h2ac;rCG_51861	0.0412505	0.199653	0.824698	0.387555	-1.131605749
2566	Q7TQ20;Q7TQ17;Q7TQ19	DnaJ homolog subfamily C member 2;Gliosarcoma-related antigen MIDA1;Zuotin-related factor 1;Zuotin related factor 2	Dnajc2;Mida1;Zrf1;Zrf2	0.338692	1	0.876989	9.12E-07	-1.138018937
2568	Q62688;F1LP62;F1M324	Inactive phospholipase C-like protein 1;p130;Phospholipase C-related but catalytically inactive protein;PRIP1	Plcl1	1.47E-07	1	1	0.899026	-1.138653883
2601	D4A3M7	Putative uncharacterized protein ENSRNOP00000011054		0.695661	1	0.00651465	1	-1.148712294
2635	D4A311;Q7TP78	NADH dehydrogenase (Ubiquinone) 1 alpha subcomplex, 8;Putative uncharacterized protein Ndufa8;Aa2-258	Ndufa8;rCG_45713	0.736774	0.667688	0.35034	0.0165176	-1.158681421
2642	P62193	26S protease regulatory subunit 4;26S proteasome AAA-ATPase subunit RPT2;Proteasome 26S subunit ATPase 1	Psmc1	0.438408	0.255744	0.975171	0.0420349	-1.160954769
2648	D3ZTL7;D3ZKP9	Putative uncharacterized protein Cacna2d1	Cacna2d1	1	0.00163988	1	1	-1.162074535
2738	Q9R1T1	Barrier-to-autointegration factor;LAP2-binding protein 1	Baf;Banf1;Bcrp1;L2bp1	1	1	0.781962	0.0213578	-1.186887269
2742	E9PTR4;D3ZEF6;Q4V8A7	Putative uncharacterized protein ENSRNOP00000024265;Atp8b2 protein	Atp8b2	0.0376532	0.829027	0.614387	0.101706	-1.188664892
2778	F1LRS8;Q7TSS5;Q80ZE7	CD2-associated protein;CD2AP/CMS	Cd2ap	0.210064	0.961155	0.852134	0.0325425	-1.197633476
2791	Q5BJU7	Protein WAVE-1;Wiskott-Aldrich syndrome protein family member 1	Wasf1;Wave1	0.533517	1	0.802483	0.010744	-1.201345507
2812	G3V8T7;Q6PCT7	RCG51933, isoform CRA_b;Tdrkh protein	rCG_51933;RGD1311196;Tdrkh	1	1	0.0278736	0.0795223	-1.209540858
2815	P52020;D3ZH65	Squalene epoxidase;Squalene monooxygenase;Putative uncharacterized protein Sqle	Erg1;Sqle	0.836004	1	1	0.00450008	-1.210331389
2842	F1LV89;D3ZRM8;F1LN40;Q5EB70	Putative uncharacterized protein Rap1gap	Rap1gap	0.956262	1	1	0.0426467	-1.216515413
2903	D4A9Z8;F1LPT7;Q569C1	Putative uncharacterized protein Chmp4b;RCG63680	Chmp4b;rCG_63680	1	0.842828	0.505598	0.0149936	-1.236292606
2923	Q6AYL5	Splicing factor 3B subunit 4	Sf3b4	0.235449	0.817015	0.948466	0.0413907	-1.241249193
2940	F1LSC3;F1LM37;O88629			0.301017	0.452519	0.786938	0.0419705	-1.246121447
2946	D3ZIS4	Putative uncharacterized protein Acin1	Acin1	1	0.474319	1.57E-17	0.186109	-1.248221285
2949	D4A3K5	Histone 1, H1a (Predicted);Putative uncharacterized protein Hist1h1a	Hist1h1a;Hist1h1a_predicted;rCG_45191	0.220166	5.22E-16	9.78E-06	0.721027	-1.249531426
2951	D3ZCX0;D4A8F2;REV__Q6AYC0;REV__F1LS46	Putative uncharacterized protein Rsu1;RCG55799, isoform CRA_a	rCG_55799;Rsu1	1	1	0.0104767	0.125707	-1.250062503
2974	F1M8Z9;F1M7Y3;D4AA81			0.504415	0.0162224	0.701096	0.394133	-1.254421837
2979	B0BMU0;Q7TP89	Peptidylprolyl isomerase E (Cyclophilin E);Ppie protein;Peptidyl-prolyl cis-trans isomerase	Ppie;rCG_30722	0.00545683	1	0.510609	0.149516	-1.255745034
3001	Q5M920;F1LXU8	EBNA1 binding protein 2	Ebna1bp2	1	0.0109928	0.546968	0.104157	-1.261415813
3005	D3ZNA6;F1LST4;D4A1Q2;P19332;D3ZRX4;Q3S2J1	Putative uncharacterized protein Mapt;RCG32645, isoform CRA_c;Microtubule-associated protein tau;Neurofibrillary tangle protein;Paired helical filament-tau	Mapt;rCG_32645;Mtapt;Tau	0.0371914	0.726137	0.430173	0.204655	-1.261909269
3016	D4A1Y4;D4A5T0;Q5XI21;D3ZGI8	Putative uncharacterized protein Tom1;Target of myb1 homolog (Chicken)	Tom1	0.71409	1	0.0173139	0.065607	-1.264574218
3030	P31977;F1M390;O35763;F1LP60;F1M6Q2;D4AD05	Cytovillin;Ezrin;p81;Villin-2;Membrane-organizing extension spike protein;Moesin	Ezr;Vil2;Msn	1.65E-07	1	1	0.711441	-1.267507447
3046	D3ZCE6;D4A126	Putative uncharacterized protein Tceal3	Tceal3	0.0139256	0.891092	0.408293	0.39289	-1.273268991
3047	F1M4A0			0.00916465	1	0.375484	0.190131	-1.273414917
3048	F1LNS0;P0C6C0;D3ZNU2	A-kinase anchor protein SPHKAP;Sphingosine kinase type 1-interacting protein;SPHK1-interactor and AKAP domain-containing protein;Putative uncharacterized protein Sphkap	Skip;Sphkap	0.312494	0.0330434	0.168973	0.478813	-1.274356132
3057	P13084;D3ZY72;D3ZWG6;D4A3L9;D3ZA01;D3ZXI2;D3ZP59;Q7TP95;F1LXA5;F1M6T8	Nucleolar phosphoprotein B23;Nucleolar protein NO38;Nucleophosmin;Numatrin;Putative uncharacterized protein Npm1;Putative uncharacterized protein ENSRNOP00000049348;Putative uncharacterized protein ENSRNOP00000011063	Npm1	0.0953119	0.679103	0.408965	0.0451151	-1.276943508
3060	Q66HD3;D3ZKE3;D3ZKW3	Nuclear autoantigenic sperm protein;Putative uncharacterized protein Nasp;RCG50425, isoform CRA_b	Nasp;rCG_50425	0.0419889	0.26525	0.627235	0.0974933	-1.277318653
3065	P10687;F1M084	1-phosphatidylinositol-4,5-bisphosphate phosphodiesterase beta-1;Phosphoinositide phospholipase C-beta-1;Phospholipase C-beta-1;Phospholipase C-I;PLC-154	Plcb1	0.00111761	1	1	0.488445	-1.279574158
3072	B5DF55;D3ZNZ1;D3ZI37	Signal transducing adaptor molecule (SH3 domain and ITAM motif) 1 (RCG55706);Putative uncharacterized protein Stam	rCG_55706;Stam	0.143462	0.706191	0.505733	0.0192187	-1.284670033
3073	E9PST5;E9PTS9;F1MAF3;Q5BJU9			0.184102	0.279707	0.54053	0.0307823	-1.285165337
3078	Q32KJ5;Q5M918	Glucosamine (N-acetyl)-6-sulfatase	Gns	0.512071	0.757665	0.350077	0.0352817	-1.288992008
3093	D3Z9U7;D4A5G7;D3ZVW3	Putative uncharacterized protein LOC678741	LOC678741	0.354778	0.240229	0.977258	0.0239817	-1.294867147
3102	F1M1Z5;Q66H76;Q1EG89	Paxillin;Myocardial ischemic preconditioning associated protein 7	Pxn	0.110028	0.000528832	0.902817	1	-1.297673272
3104	Q4V886	RNA polymerase II-associated factor 1 homolog	Paf1	0.039544	0.360243	0.656	0.348462	-1.298111248
3129	G3V774;Q9Z1X8	Neural F box protein NFB42	Fbxo2	0.240521	0.0177863	0.511275	0.36289	-1.311544212
3132	D3ZHM7	Putative uncharacterized protein ENSRNOP00000037874		0.03942	0.830106	0.56098	0.0977088	-1.312508203
3145	P15865;P06349	H1d;Histone H1.2	H1f2;Hist1h1c	0.0872248	0.000118417	3.06E-06	0.591904	-1.316621024
3158	B1WBZ5;D4AAK2	Nusap1 protein;Nucleolar and spindle associated protein 1 (Predicted), isoform CRA_a;Putative uncharacterized protein Nusap1	Nusap1;Nusap1_predicted;rCG_27363	0.0145782	1	0.925641	1	-1.322978819
3178	P31044	23 kDa morphine-binding protein;HCNPpp;Hippocampal cholinergic neurostimulating peptide;P23K;Phosphatidylethanolamine-binding protein 1	Pbp;Pebp;Pebp1	0.0162987	0.45514	0.311124	0.145799	-1.333120034
3180	D4ADF5;B1H286	Putative uncharacterized protein Pdcd5;RCG53732, isoform CRA_a	Pdcd5;rCG_53732	1	0.237932	0.0244102	0.852004	-1.334044824
3182	B2RYA6;F1M986;D3ZW01	Papillary renal cell carcinoma (Translocation-associated) (Predicted);Prcc protein;Putative uncharacterized protein Prcc	Prcc;Prcc_predicted;rCG_62679	1	0.12923	0.357666	0.0338022	-1.335594941
3190	Q4KMA2;D4AD39;Q5XFX7	UV excision repair protein RAD23 homolog B	Rad23b	0.0494985	0.403619	0.39182	0.135271	-1.338007439
3199	F1MA60;F1LN98;B1WC50;D4A458;Q4KM41;D4ADA9	Ewsr1 protein;RCG36110, isoform CRA_a;Putative uncharacterized protein Ewsr1;Ewing sarcoma breakpoint region 1	Ewsr1;rCG_36110	0.0112848	0.954201	0.422614	0.155752	-1.341597574
3210	D3ZQP1;D4A4E4;D3ZQQ2	Putative uncharacterized protein Wiz;Widely-interspaced zinc finger motifs (Predicted)	Wiz;rCG_29460;Wiz_predicted	1	1	1	0.0328249	-1.344049891
3224	Q3ZAV2;P62961;E9PTV8;F1LPL7;Q76MJ6;F1LY12;D3ZEV0;F1M0E9;F1M2W5	Ybx1 protein;CCAAT-binding transcription factor I subunit A;DNA-binding protein B;Enhancer factor I subunit A;Nuclease-sensitive element-binding protein 1;Y-box transcription factor;Y-box-binding protein 1;Brain Y-box binding protein 1;Putative uncharacterized protein Ybx1;RCG63497	Ybx1;Msy-1;Nsep1;Yb1;rBYB1;Ybx1-ps3;rCG_63497	0.519348	0.0219608	0.212442	0.565041	-1.353344792
3251	P62853;F1M6F4;D4AE10;D3ZCH5;D3ZWX8	40S ribosomal protein S25;Putative uncharacterized protein RGD1563613;Putative uncharacterized protein ENSRNOP00000017602;Putative uncharacterized protein 686426	Rps25;RGD1563613;686426	0.0385408	0.0689908	0.504547	0.221886	-1.364610199
3258	F1LPH1;P27321;D4A129;D3ZL24;E9PT27;O55155;O55154	Calpain inhibitor;Calpastatin;Putative uncharacterized protein Cast	Cast	0.0149006	0.27726	0.0696743	1	-1.371065043
3262	P08592;D3ZP79;Q6P6Q5	ABPP;Alzheimer disease amyloid A4 protein homolog;Amyloid beta A4 protein;Amyloidogenic glycoprotein;Beta-amyloid protein 40;Beta-amyloid protein 42;Beta-APP40;Beta-APP42;C31;C80;C83;C99;Gamma-CTF(50);Gamma-CTF(57);Gamma-CTF(59);Gamma-secretase C-terminal fragment 50;Gamma-secretase C-terminal fragment 57;Gamma-secretase C-terminal fragment 59;N-APP;P3(40);P3(42);Soluble APP-alpha;Soluble APP-bet…	App	0.00224276	0.300908	0.217529	0.0987242	-1.371930306
3276	D3ZE23;Q5U2Z3	Putative uncharacterized protein Nap1l4;Nucleosome assembly protein 1-like 4	Nap1l4	0.14922	0.247773	0.292285	0.0188963	-1.37932937
3284	P09495;CON__Q3SX28;F1LP83;P58775;Q5FVG5;F1LRB1;F1M0S3	Tropomyosin alpha-4 chain;Tropomyosin-4	Tpm4	0.0203698	0.64521	0.250888	0.190927	-1.38490728
3286	F8WG89;B3DM95;P04550	Parathymosin;Zinc-binding 11.5 kDa protein	Ptms;Znbp	1.18E-07	0.440584	0.260857	1	-1.389004639
3297	Q6TQE1;D3Z893;D3ZYL5	Nuclear protein NHN1;Zinc finger CCCH domain-containing protein 18;Putative uncharacterized protein ENSRNOP00000048376;Putative uncharacterized protein ENSRNOP00000035933	Nhn1;Zc3h18	1	0.923049	0.193377	0.0484231	-1.397487318
3298	D3ZGQ8	Putative uncharacterized protein Rsf1	Rsf1	0.834321	0.000612318	0.290157	0.416302	-1.397995275
3305	D3ZSQ9;D3ZJW3;D4A1R1;D3ZEC0;G3V9H6;Q5UDQ9	Putative uncharacterized protein Ppfibp1;PTPRF interacting protein, binding protein 1 (Liprin beta 1) (Predicted)	Ppfibp1;Ppfibp1_predicted;rCG_29676	1	1	0.000515133	0.651969	-1.404612748
3314	F1LNN9;Q05175	22 kDa neuronal tissue-enriched acidic protein;Brain acid soluble protein 1;Neuronal axonal membrane protein NAP-22	Basp1;Nap22	0.0713831	0.50165	0.152498	0.0153916	-1.412070378
3317	P15146;F1LNK0;D3ZW41;F1MAQ5;Q64715;Q78DZ1;E9PTL3	Microtubule-associated protein 2;Putative uncharacterized protein Map2;Microtubule-associated protein	Map2;Mtap2;MAP2;rCG_24983	0.0432376	0.223626	0.90225	0.0931071	-1.413048086
3323	D3ZAX5	Putative uncharacterized protein Cherp	Cherp	0.256788	0.014837	0.611706	0.141102	-1.415187795
3325	D4A4D5;P02401;D3ZN03;D3ZMC4;D3ZMC5	Putative uncharacterized protein ENSRNOP00000054740;60S acidic ribosomal protein P2;Putative uncharacterized protein ENSRNOP00000041625	Rp2;Rplp2	0.0217124	1	0.25161	0.150493	-1.415388099
3328	D4ABH1;F1M4Q2	Putative uncharacterized protein Sfrs2ip	Sfrs2ip	1	0.0400048	0.474254	1	-1.416069557
3332	G3V714;P27682	C-terminal peptide;Neuroendocrine protein 7B2;N-terminal peptide;Secretogranin V;Secretogranin-5;Secretory granule endocrine protein I	Scg5;Sgne1	1	1	0.0136191	0.187092	-1.419285248
3339	F1MAK1;D3ZYG2	Putative uncharacterized protein ENSRNOP00000063359		1	1	0.585668	0.0330631	-1.424562303
3344	D3ZFB2;D4A371	Putative uncharacterized protein Luc7l3;Similar to cisplatin resistance-associated overexpressed protein (Predicted)	Luc7l3;rCG_33013;RGD1307981_predicted	0.180039	0.00353605	0.405753	0.325675	-1.4288572
3353	P11240;REV__B2RYE2	Cytochrome c oxidase polypeptide Va;Cytochrome c oxidase subunit 5A, mitochondrial	Cox5a	0.0238253	0.553312	0.214232	0.0869614	-1.438000604
3354	F1SW39;Q812D1;Q566D6;D4A7U3	Lens epithelium-derived growth factor;PC4 and SFRS1-interacting protein;Psip1 protein;Putative uncharacterized protein Psip1	Ledgf;Psip1	0.153184	0.0378977	0.293615	0.0541257	-1.438124685
3362	G3V684;D3ZFW4;D4A3J8;F1M6N5;B2RZ40	Putative uncharacterized protein Med15	Med15	1	1	0.0261237	1	-1.443147215
3373	Q62785	28 kDa heat- and acid-stable phosphoprotein;PDGFA-associated protein 1;PDGF-associated protein	Haspp28;Pdap1	0.0392034	0.766785	0.21646	0.0928223	-1.449926779
3374	G3V793;Q8K3X0	Cancer susceptibility candidate gene 3 protein homolog;Protein barentsz;Protein CASC3	Casc3	1	1	0.351872	0.00952468	-1.452095374
3376	F1LPG9;D3ZWL7;D3ZRQ7	Putative uncharacterized protein ENSRNOP00000037137;Putative uncharacterized protein ENSRNOP00000059834		0.0965695	0.696682	0.177109	0.0219834	-1.452390635
3377	D3ZUQ0;Q6AYA0	Putative uncharacterized protein Rilpl1	Rilpl1	0.63495	0.0377015	0.246159	1	-1.454460831
3380	D3ZF26	Putative uncharacterized protein Tnks1bp1	Tnks1bp1	0.33047	0.642816	0.0453893	0.287257	-1.456282402
3389	D4A121;F1M823;Q9WVE9;D3ZV52;D4A8B8	Intersectin 1;Putative uncharacterized protein Itsn1;EH domain and SH3 domain regulator of endocytosis 1;Intersectin-1	Itsn1;rCG_58700;Ehsh1;Itsn	1	1	1	0.0324131	-1.467652929
3392	P62255;F1LWG6	E217K;UBC7;Ubiquitin carrier protein G1;Ubiquitin-conjugating enzyme E2 G1;Ubiquitin-protein ligase G1	Ubc7;Ube2g;Ube2g1	1	1	0.0405498	0.279084	-1.470480112
3395	P13668;D3Z8V0	Leukemia-associated phosphoprotein p18;Metablastin;Oncoprotein 18;Phosphoprotein p19;pp17;Pr22 protein;Prosolin;Stathmin;Putative uncharacterized protein ENSRNOP00000046963	Lap18;Stmn1	0.0108375	0.644931	0.159009	0.185938	-1.473600448
3403	Q925G1	Hepatoma-derived growth factor 3;Hepatoma-derived growth factor-related protein 2	Hdgf3;Hdgfrp2	0.0608601	0.00929666	0.383542	0.190742	-1.482491772
3406	P07936	Axonal membrane protein GAP-43;Growth-associated protein 43;Neuromodulin;Protein F1	Gap43	0.018042	0.455047	0.10777	0.916517	-1.483899688
3413	F1LQN3;Q9JK11;D3ZT22;Q540J3;D4AEM9;Q5U1Z3	Foocen;Glut4 vesicle 20 kDa protein;Neurite outgrowth inhibitor;Reticulon-4;Putative uncharacterized protein Rtn4;RTN4-B2	Nogo;Rtn4	0.082994	0.903686	0.0289388	0.270542	-1.488294563
3414	Q9JJ19	Ezrin-radixin-moesin-binding phosphoprotein 50;Na(+)/H(+) exchange regulatory cofactor NHE-RF1;Regulatory cofactor of Na(+)/H(+) exchanger;Sodium-hydrogen exchanger regulatory factor 1;Solute carrier family 9 isoform A3 regulatory factor 1	Nherf;Nherf1;Slc9a3r1	0.0164782	0.269893	0.150528	0.0963154	-1.488981537
3421	Q9R0T4;D3ZL74;D3ZM72	Cadherin-1;E-Cad/CTF1;E-Cad/CTF2;E-Cad/CTF3;Epithelial cadherin;Uvomorulin	Cdh1	0.0373692	0.654254	1.06E-08	0.170385	-1.495349463
3425	P16086;C9EH87	Alpha-II spectrin;Fodrin alpha chain;Spectrin alpha chain, brain;Spectrin, non-erythroid alpha chain;Alpha II spectrin	Spna2;Spta2;Sptan1	0.0850907	1	0.314994	0.00448737	-1.499722551
3427	O35244;F8WG72	1-Cys peroxiredoxin;Acidic calcium-independent phospholipase A2;Antioxidant protein 2;Non-selenium glutathione peroxidase;Peroxiredoxin-6;Thiol-specific antioxidant protein	Aipla2;Aop2;Prdx6;Tsa	0.00831053	1	0.651255	0.240285	-1.501907422
3430	D3ZJX7;D3ZMS1;D4A9C1	Putative uncharacterized protein Sf3b2	Sf3b2	0.0347614	0.112781	0.627289	0.014958	-1.505389294
3435	D3ZQJ3	PERQ amino acid rich, with GYF domain 1 (Predicted);Putative uncharacterized protein Gigyf1	Gigyf1;Perq1_predicted;rCG_21805	1	1	1	0.0261473	-1.509069508
3440	G3V9T5;D3ZI49;Q9JHU6	Putative uncharacterized protein Stmn3;SCG10-like protein;Stathmin-3	Stmn3;Sclip	0.024582	0.531543	0.0915489	0.0232187	-1.511670093
3442	D3ZAY8	Putative uncharacterized protein Pnn;Similar to Pinin	LOC368070;Pnn;rCG_61823	0.288288	0.0183067	0.0927228	0.361343	-1.512378821
3447	F1LMW7;P30009	Myristoylated alanine-rich C-kinase substrate;Protein kinase C substrate 80 kDa protein	Macs;Marcks	0.0344044	0.47324	0.0314444	0.280831	-1.519756839
3451	F1LPS3;P41777;A0JN19	140 kDa nucleolar phosphoprotein;Nucleolar 130 kDa protein;Nucleolar and coiled-body phosphoprotein 1;Nucleolar phosphoprotein p130	Nolc1	0.0309788	0.0943319	0.170166	0.0504737	-1.526298117
3453	P20156;F1LP80	Neurosecretory protein VGF;VGF(180-194);VGF(24-63);VGF(375-407);VGF8a protein	Vgf	0.0437775	0.234208	0.0985646	0.0615708	-1.528420988
3454	O08839;F1LMX1;D4A4P1;D3ZCJ9;D4ABS7;D4ACI3;Q5HZA7;Q68FR2	Amphiphysin II;Amphiphysin-like protein;Bridging integrator 1;Myc box-dependent-interacting protein 1;Putative uncharacterized protein Bin1;Bin1 protein	Amph2;Amphl;Bin1	0.00548039	0.198736	0.304296	0.0196604	-1.528537801
3457	P43278	Histone H1;Histone H1(0);Histone H1.0	H1f0	0.141899	1	0.000178317	1	-1.532073969
3458	D3Z962	Putative uncharacterized protein Tacc3	Tacc3	0.0431356	0.813629	0.210449	0.247643	-1.533554165
3461	P12075	Cytochrome c oxidase polypeptide Vb;Cytochrome c oxidase subunit 5B, mitochondrial;Cytochrome c oxidase subunit VIA*	Cox5b	0.130632	0.314691	0.107033	0.00982552	-1.537657225
3464	B2RYP6;F1LP75;F1M7H9	LUC7-like 2 (S. cerevisiae);LUC7-like 2 (S. cerevisiae) (Predicted)	Luc7l2;Luc7l2_predicted;rCG_28248	0.0876819	0.000755618	0.173491	0.0446931	-1.542614732
3466	Q6YDN8	BWK-1;Bwk1 leukemia-related	Bwk1;LOC296466;rCG_38506	1	1	0.00479573	1	-1.543328961
3467	G3V7Z0;D3Z9U1;B2RYB2	Putative uncharacterized protein ENSRNOP00000062081		1	1	1	0.00976514	-1.545093555
3470	B5DEN5;F1M0U2;Q7TPK5	Eukaryotic translation elongation factor 1 beta 2 (RCG22471, isoform CRA_b)	Eef1b2;rCG_22471	0.0623611	0.263209	0.290565	0.0432872	-1.547580358
3472	Q6AYB6	Synapse associated protein 1	Syap1	0.0458488	0.379787	0.160058	0.368212	-1.551662606
3477	D3ZGV8;D4A2J0;D4A657;D3ZG39;F1LTX0	Putative uncharacterized protein RGD1307838	RGD1307838	0.0438861	0.213112	0.347454	0.0542205	-1.558482038
3479	P10960;Q6P7A4	Prosaposin;Sulfated glycoprotein 1	Psap;Sgp1	0.0260627	0.51333	0.111962	0.0242835	-1.5663179
3481	Q52KK4;F1LMR4;F1M5A2	H/ACA ribonucleoprotein complex non-core subunit NAF1	Naf1	1	1	0.00187506	1	-1.576764794
3488	D4A1M8;D4A3Q5;B2RYB3;D3ZD33	Putative uncharacterized protein Srrm1;Srrm1 protein	Srrm1	0.0877291	2.01E-32	0.203262	0.149576	-1.591951095
3493	Q9EPJ0	Nuclear ubiquitous casein and cyclin-dependent kinases substrate	Nucks;Nucks1	0.247972	0.0296689	0.182802	1	-1.60017922
3494	Q5PPJ2;F1M420;D4A6Q8;D3ZD64	Arginine/serine-rich coiled-coil protein 1	Rsrc1	1	1	0.0309697	1	-1.60081962
3498	Q91ZN1	Coronin-1A;Coronin-like protein A;Tryptophan aspartate-containing coat protein	Coro1;Coro1a	0.0285746	1	1	1	-1.605110672
3505	B1WC33;D4A5X4;D3ZBX6;D3ZY82	CDC42 effector protein (Rho GTPase binding) 4 (Predicted), isoform CRA_a;Cdc42ep4 protein;Putative uncharacterized protein Cdc42ep4	Cdc42ep4;Cdc42ep4_predicted;rCG_33592	1	0.0474854	0.118047	1	-1.629407547
3508	P97675;Q9QYV2	Alkaline phosphodiesterase I;B10;Ectonucleotide pyrophosphatase/phosphodiesterase family member 3;Nucleotide pyrophosphatase;Phosphodiesterase I beta;Phosphodiesterase I/nucleotide pyrophosphatase 3;RB13-6 antigen	Enpp3;Pdnp3	0.117842	0.261739	0.272536	0.015427	-1.635884768
3510	Q5BJT0;D3ZE69	Arginine and glutamate-rich protein 1;Putative uncharacterized protein ENSRNOP00000031869	Arglu1	0.0696866	1.23E-09	0.138905	1	-1.641658732
3517	D3ZTM7	Putative uncharacterized protein RGD1310351;Similar to RIKEN cDNA 4732418C07 (Predicted)	rCG_50378;RGD1310351;RGD1310351_predicted	1	0.146331	0.103473	0.034055	-1.662593313
3519	Q3MQ06;F1LPF9;Q5XIS0	Autophagy protein 5;ATG5 autophagy related 5 homolog (S. cerevisiae)	Atg5;LOC365601	0.116879	1	0.849441	0.0337418	-1.666972278
3526	P19944	60S acidic ribosomal protein P1	Rplp1	0.00388813	0.010429	1	0.245264	-1.684721263
3532	B5DFL5	SAP30 binding protein (SAP30 binding protein (Predicted), isoform CRA_a)	rCG_34724;Sap30bp;Sap30bp_predicted	1	1	0.0456892	1	-1.715207025
3533	D4A206	Putative uncharacterized protein Tcof1	Tcof1	0.0388627	8.40E-09	0.19709	0.0229985	-1.720785366
3534	Q6P6T9;Q9Z0N9;F1M3X9;F1M7J0;D4A628;D4ABI8;D3ZM18;D4A2B2	Karyopherin (Importin) alpha 2;Karyopherin alpha 2;RCG35559, isoform CRA_a;Importin alpha	Kpna2;rCG_35559;importin alpha	0.0290912	0.000108097	0.192209	0.103633	-1.721674156
3538	Q4KLK1;D3ZBT0;F1MAM3;D3ZN26;D4A4E2;D3ZDC8;F1M331	Similar to splicing factor p54, isoform CRA_b;Splicing factor, arginine/serine-rich 11;Putative uncharacterized protein ENSRNOP00000043202	LOC502603;rCG_28649;Sfrs11	0.0424711	1	0.194155	0.0421864	-1.74645034
3539	D3ZBJ0	LSM5 homolog, U6 small nuclear RNA associated (S. cerevisiae) (Predicted), isoform CRA_c;Putative uncharacterized protein Lsm5	Lsm5;Lsm5_predicted;rCG_52454	1	1	1	0.0313335	-1.751374829
3540	B1WC47;Q5M9I6	RGD1304587 protein;Similar to RIKEN cDNA 2310033P09, isoform CRA_a;Multiple myeloma tumor-associated protein 2 homolog	rCG_33188;RGD1304587;Mmtag2	0.0603503	1	1	0.00479854	-1.75367834
3541	P70489	Annexin V-binding protein (ABP-10)	Abp10	1	8.19E-05	1	1	-1.758272673
3543	G3V9R0;F1LNK3;F1LNB8;Q5FVI7;D3ZFH3	LUC7-like (S. cerevisiae)	Luc7l	0.00966629	0.00027381	0.161241	0.137738	-1.767752656
3547	P01322	Insulin-1;Insulin-1 A chain;Insulin-1 B chain	Ins1;Ins-1	1	1	1	0.0116234	-1.777114322
3549	F1MAJ8			0.032478	0.0441152	1	1	-1.781102502
3550	Q5PPN4	Carbonic anhydrase VIII;Carbonic anhydrase-related protein	Ca8;Car8	0.0316313	1	0.000756554	0.0115577	-1.79568676
3555	Q9Z2Q7	Syntaxin-8	Stx8	1	1	0.0425481	0.617383	-1.807239803
3559	D4A769	Putative uncharacterized protein Samd4b;Sterile alpha motif domain containing 4B	rCG_54100;Samd4b	1	1	1	0.0482227	-1.82468433
3561	Q9Z1W6;D3ZGX7	Lysine-rich CEACAM1 co-isolated protein;Metadherin;Metastasis adhesion protein;Protein LYRIC;Putative uncharacterized protein Mtdh	Lyric;Mtdh	0.0107268	7.31E-10	0.152208	0.0674126	-1.82728502
3562	G3V8V1;P23785;F1LMP7;Q6IN42	Acrogranin;Epithelin-1;Epithelin-2;Granulin A;Granulin B;Granulin C;Granulin D;Granulin E;Granulin F;Granulin G;Granulin-1;Granulin-2;Granulin-3;Granulin-4;Granulin-5;Granulin-6;Granulin-7;Granulins;Grn protein	Grn	1	1	0.00276407	0.603606	-1.828588147
3563	Q9EPH2	Brain protein F52;Macrophage myristoylated alanine-rich C kinase substrate;MARCKS-like protein 1;MARCKS-related protein	Marcksl1;Mlp	0.0201497	1	0.0256825	1	-1.832139389
3566	B2RZ74;D4ADS7;D3Z8H0	Snrp70 protein;U1 small nuclear ribonucleoprotein polypeptide A (Predicted), isoform CRA_c;Putative uncharacterized protein Snrnp70;U1 small nuclear ribonucleoprotein polypeptide A (Predicted), isoform CRA_a	rCG_54007;Snrnp70;Snrp70;Snrp70_predicted	0.0126636	1	0.124073	0.00167138	-1.841925918
3569	F1LRC3;Q6MG48	HLA-B-associated transcript 2;Large proline-rich protein BAT2	Bat2	0.0202186	0.266737	0.16674	0.0050555	-1.858908821
3571	O70352;Q6IN14	CD82 antigen;Metastasis suppressor Kangai-1 homolog;CD82 antigen, isoform CRA_a;Cd82 molecule	Cd82;Kai1;rCG_26283	1	1	0.0436892	1	-1.874941408
3572	P18437;Q4KLJ0	High mobility group nucleosome-binding domain-containing protein 2;Non-histone chromosomal protein HMG-17;High mobility group nucleosomal binding domain 2	Hmg17;Hmg-17;Hmgn2	9.21E-08	0.00467532	0.393923	1	-1.880406168
3574	G8JLR1;P26453;F1M6R2;F8WG73;Q6GT74	Basigin;Glycoprotein CE9;OX-47 antigen	Bsg	1	0.0546633	0.0297267	0.0505388	-1.90316687
3575	Q3MHS2	Coiled-coil domain-containing protein 16;Zinc finger protein 830	Ccdc16;Zfp830;Znf830	1	1	0.0233535	0.010768	-1.90861549
3578	Q6AXW2	Tropomodulin 3	Tmod3	1	0.324529	0.0143607	0.0512461	-1.915341889
3579	P11608;Q5UAJ5;Q8HIC8;Q8SEZ4	A6L;ATP synthase protein 8;Chargerin II;F-ATPase subunit 8	Atp8;Atpase8;Mtatp8;Mt-atp8;atp8;ATP8;mt-Co3;mt-Nd4l;ATPase8	0.00126366	1	1	0.0277276	-1.917435239
3580	D3ZUD3	Putative uncharacterized protein Wipf2	Wipf2	0.00317165	1	1	1	-1.921377243
3581	Q9WV97	Mitochondrial import inner membrane translocase subunit Tim9	Tim9;Tim9a;Timm9;Timm9a	1	1	1	0.0208276	-1.979061529
3584	D3ZIE4;D3ZI14	Putative uncharacterized protein Fyb;Similar to FYN binding protein (Predicted), isoform CRA_a;Similar to FYN binding protein (Predicted), isoform CRA_b	Fyb;rCG_51017;RGD1563421_predicted	1	0.153773	0.0280793	0.00176112	-1.993223042
3586	F1LPH3;P14925;D4A1N9;D3ZH61;D4AEC8	Peptidyl-alpha-hydroxyglycine alpha-amidating lyase;Peptidylamidoglycolate lyase;Peptidyl-glycine alpha-amidating monooxygenase;Peptidylglycine alpha-hydroxylating monooxygenase;Putative uncharacterized protein Pam	Pam	0.0200079	1	1	7.41E-06	-2.01211292
3587	Q9ESS6	Basal cell adhesion molecule;B-CAM cell surface glycoprotein;Lutheran antigen	Bcam;Lu	0.0144978	0.030889	0.0229602	1	-2.014098691
3589	D4A702	Putative uncharacterized protein Synpo2	Synpo2	0.141019	1	1	0.0222783	-2.045157068
3593	O35314	CCB peptide;Chromogranin-B;Glucagonoma peptide;Secretogranin-1;Secretogranin-I	Chgb	0.0355104	0.00344068	0.0125412	8.16E-05	-2.062195826
3594	O55159	Epithelial cell adhesion molecule;Epithelial glycoprotein 314;Protein D5.7A;Tumor-associated calcium signal transducer 1	Epcam;Tacstd1	1	1	1	0.0256423	-2.070779234
3595	Q9QYW0;D4A3P9;D3Z9N1	Apoptosis-antagonizing transcription factor;Protein AATF;Putative uncharacterized protein Aatf	Aatf	1	0.00546815	0.0553083	0.07352	-2.081165453
3597	D3ZCY7;Q6AY75	Putative uncharacterized protein ENSRNOP00000024079;Similar to PHD zinc finger containing protein JUNE1, isoform CRA_d;PHD finger protein 23	MGC94192;rCG_34111;Phf23	0.0306132	1	0.00718583	1	-2.088729217
3598	B1WBW0;G3V968;D4A6W0	M-phase phosphoprotein 10 (U3 small nucleolar ribonucleoprotein);Putative uncharacterized protein Mphosph10	Mphosph10	1	0.000731387	0.317311	1	-2.093276396
3599	Q66H40	High mobility group nucleosome-binding domain-containing protein 3	Hmgn3	0.000796014	0.0186915	0.0214827	1	-2.131332722
3600	F1LXF9;B5DEI8;D3ZKZ5	Tuft1 protein;Putative uncharacterized protein Tuft1;Tuftelin 1 (Predicted), isoform CRA_a	Tuft1;rCG_51943;Tuft1_predicted	1	1	0.0454376	1	-2.133242315
3602	D3ZQN3	Putative uncharacterized protein Pnmal2;Similar to KIAA1183 protein (Predicted)	Pnmal2;rCG_54370;RGD1560435_predicted	0.00585281	1	0.00221519	0.0868337	-2.14077753
3605	Q6AYK5	Cell growth-regulating nucleolar protein	Lyar	0.0914143	0.000817202	0.00965488	0.0510187	-2.208968412
3607	D3Z9T2;D4A9Q8;Q62829	Putative uncharacterized protein Pak3;Beta-PAK;p21-activated kinase 3;p65-PAK;Serine/threonine-protein kinase PAK 3	Pak3	1	1	0.0350519	1	-2.219312457
3608	Q5XIB5	Coiled-coil domain-containing protein 86;Cytokine-induced protein with coiled-coil domain	Ccdc86;Cyclon	0.00182272	7.25E-05	0.162559	1	-2.253267237
3609	P97574	Stanniocalcin-1	Stc;Stc1	1	1	0.00940332	1	-2.257336343
3610	Q6AYD1	Metallo-beta-lactamase domain-containing protein 1	Mblac1	1	1	1	0.0465468	-2.284043671
3611	O35112;F1LUX8	Activated leukocyte cell adhesion molecule;CD166 antigen;HB2;KG-CAM;Protein MEMD;SB-10 antigen	Alcam	0.000192721	0.0104997	0.0666255	1	-2.287335026
3612	D3ZPB2;D3ZFJ1;D4A4B5	Mediator of RNA polymerase II transcription, subunit 8 homolog (Yeast) (Predicted), isoform CRA_c;Mediator of RNA polymerase II transcription, subunit 8 homolog (Yeast) (Predicted), isoform CRA_d;Putative uncharacterized protein Med8	Med8;Med8_predicted;rCG_50224	1	1	1	0.0426338	-2.315726096
3613	D3Z9L1;D4A853	Putative uncharacterized protein Cic	Cic	1	1	1	0.0406455	-2.33296006
3614	P15943	Amyloid-like protein 2;Sperm membrane protein YWK-II	Aplp2	1	1	0.894774	0.00985516	-2.334703026
3615	D3Z879;D3ZNX4;D4ADY5;D3ZQY9	Putative uncharacterized protein Clec16a	Clec16a	1	1	1	0.0135992	-2.335084647
3616	Q99N37;F1M6X7;D3ZCW4;D3ZR18	Neuron-associated developmentally-regulated protein;Rho GTPase-activating protein 17;Rho-type GTPase-activating protein 17;Putative uncharacterized protein ENSRNOP00000062322;Putative uncharacterized protein ENSRNOP00000060275	Arhgap17	1	1	1	0.0307559	-2.433622934
3617	D3ZG24;D4A5A9	Putative uncharacterized protein RGD1309414	RGD1309414	1	1	1	0.0155638	-2.680605817
3618	Q9ESG3	Collectrin;Transmembrane protein 27	Nx17;Tmem27	1	1	1	0.00351981	-2.720200207
3619	P34901	Ryudocan core protein;Syndecan-4	Sdc4;Synd4	1	1	0.00383068	1	-2.73365955
3620	F1LMD0;Q9QX27;D3ZTP6	C2-HC type zinc finger protein r-MyT3;Neural zinc finger factor 3;Suppression of tumorigenicity 18 protein;Putative uncharacterized protein St18	Nzf3;St18	1	1	1	8.36E-05	-2.779476347
3621	P04218;A0A5D0;F1LUM6	MRC OX-2 antigen;OX-2 membrane glycoprotein;Cd200 molecule	Cd200;Mox2	1	1	0.00620411	1	-2.799238607
3623	Q568Y2	Diphthamide biosynthesis protein 2;DPH2 homolog	Dph2	1	1	1	0.00737708	-2.954384306
3624	P10818	Cytochrome c oxidase polypeptide VIa-liver;Cytochrome c oxidase subunit 6A1, mitochondrial	Cox6a1;Cox6al	1	1	1	0.00020252	-2.964456171
3625	Q5M9F3	Ribosomal RNA processing 1 homolog (S. cerevisiae)	Rrp1	0.000172287	1	0.00287296	1	-3.063256241
3626	P42123;B5DEN4;P04642;F1M2L5;Q6P9U7	LDH heart subunit;L-lactate dehydrogenase B chain	Ldh2;Ldh-2;Ldhb	1.82E-07	1	0.30413	1	-3.185626453
3627	D3ZAP7;Q9JIX5	Putative uncharacterized protein Chd7	Chd7	1	1	1	0.000392397	-3.239076215
3628	G3V7W2;P04937;D4AEE1;F1LST1;Q6LC76	Anastellin;Fibronectin;Fibronectin 1, isoform CRA_c;Putative uncharacterized protein Fn1	Fn1;rCG_25006	6.71E-05	1	0.105082	6.37E-05	-3.395124601
3629	F8WG39;P18576;D4AEM5	CAAT box DNA-binding protein subunit A;CCAAT-binding transcription factor subunit B;Nuclear transcription factor Y subunit A;Nuclear transcription factor Y subunit alpha;Putative uncharacterized protein Nfya	Nfya	1	1	0.000339466	1	-3.470896533
3630	Q4V8E4;F1LZS1	Coiled-coil domain-containing protein 104	Ccdc104	1	1	1	0.00170417	-3.505819661
3631	F1M7S0;Q9JK71;D3ZQY6	Membrane-associated guanylate kinase inverted 3;Membrane-associated guanylate kinase, WW and PDZ domain-containing protein 3;Scaffolding-like protein;Putative uncharacterized protein Magi3	Magi3;Slipr	1	1	1	0.00106012	-3.689356207
3632	D3ZPZ9;Q4KM98;D3ZWC3	Putative uncharacterized protein RGD1310230;RCG23940, isoform CRA_g;Mitochondrial fission factor	rCG_23940;RGD1310230;Mff	1	1	1	0.00045314	-4.024792723
3633	Q63198	Contactin-1;Neural cell surface protein F3	Cntn1	1	1	1	0.000239248	-4.2830221
3634	D3ZEE6;O54888;F1LM57	Putative uncharacterized protein Polr1b;RNA polymerase 1-2;A127;DNA-directed RNA polymerase I subunit RPA2;RPA135	Polr1b;rCG_26517;Rpo1-2;Rpa2	1	1	1	0.000102099	-4.636068614
3635	B1WBU9;G3V8V3;P09812;P09811;Q64607	Phosphorylase;Glycogen phosphorylase, muscle form;Myophosphorylase	Pygm	8.35E-12	1	1	1	-4.746309744
3636	D4A1U4	Putative uncharacterized protein Ttbk2	Ttbk2	1	1	1	7.08E-05	-4.790878168
3637	Q71DI1	Dermcidin	Dcd	9.51E-08	1.93E-19	2.29E-10	1	-5.452860025
3638	D3ZYL4	Mitochondrial ribosomal protein L50 (Predicted);Putative uncharacterized protein Mrpl50	Mrpl50;Mrpl50_predicted;rCG_60362	1	1	3.16E-06	1	-5.692491604
3639	Q07936;F8WG13	Annexin A2;Annexin II;Annexin-2;Calpactin I heavy chain;Calpactin-1 heavy chain;Chromobindin-8;Lipocortin II;p36;Placental anticoagulant protein IV;Protein I	Anx2;Anxa2	1.55E-18	1	1	1	-6.043756799
3640	D4A679;Q6W3B0;F1LUZ1	Putative uncharacterized protein Dsg4;Desmoglein-4	Dsg4	1.09E-10	0.000142941	1	1	-6.309148265
3641	G3V8C3;P31000	Vimentin	Vim	7.59E-12	1	1	1	-6.477103439
3642	F1LMV6;Q4QQR7			1.64E-11	1.70E-20	1	2.98E-08	-6.749460043
3643	Q68FS0;G3V9A3;Q5EBB0	Similar to 14-3-3 protein sigma	LOC298795	3.52E-15	4.01E-06	1	1	-7.341065923
3644	A7M776;Q6IG08;D3ZWS9;Q6IG11;A7M775;D3ZV16;E9PSK2;Q68FQ6	Type II keratin Kb23;Putative uncharacterized protein Kb23;Type II keratin Kb21;Putative uncharacterized protein Krt86	Kb23;Kb21;Krt86	4.59E-22	6.72E-16	1	1	-8.373105585
3645	Q63041	Alpha-1-macroglobulin;Alpha-1-macroglobulin 165 kDa subunit;Alpha-1-macroglobulin 45 kDa subunit	A1m;Pzp	1	1	1	2.74E-10	-9.643201543
3646	D3ZY51	Putative uncharacterized protein Pkp1	Pkp1	1.79E-20	1	1	1	-9.723842863
3647	P70565;Q6P0K8	Plakoglobin;Junction plakoglobin	Jup	1.89E-34	1.05E-26	1	2.06E-11	-13.34062621
3648	P00762	Anionic trypsin I;Anionic trypsin-1;Pretrypsinogen I;Serine protease 1	Prss1;Try1	1	1	1	4.98E-38	-20.29467874
3649	Q6IFW1	Type I hair keratin KA27	Ka27;Krt33a	1.40E-48	2.52E-38	1	1	-25.1984377
3650	O70148;F1LNL4;D3ZBZ2;D3ZQS8;O70149	High sulfur protein B2E;Putative uncharacterized protein ENSRNOP00000029649;Putative uncharacterized protein ENSRNOP00000041561;High sulfur protein B2F	LOC497995	1.83E-38	3.63E-28	1	1	-38.52080123
3651	D3ZJF8	Putative uncharacterized protein Fcgbp	Fcgbp	1	1	1	1.32E-13	-51.45356316
3652	D3ZX50	Putative uncharacterized protein ENSRNOP00000037310		4.47E-46	2.36E-134	1	1	-102.2191784
3653	A7M746;D4ABK6;F1M5I6	LOC681126 protein;Putative uncharacterized protein ENSRNOP00000029805	Krt83;LOC681126	6.15E-59	1	1	1	-151.1007691
3654	D4A8A6;D3ZZU2;D3ZKB5	Putative uncharacterized protein RGD1566146;Putative uncharacterized protein ENSRNOP00000063774;Putative uncharacterized protein ENSRNOP00000060423	RGD1566146	1	1.92E-140	1	1	-253.1261074
3655	F1M7E9;F1LZT6;F1M6F6;F1LV94			1	1	9.70E-76	1	-298.3560581
