# Supplementary material for: Jagn1 Is Induced in Response to ER Stress and Regulates Proinsulin Biosynthesis
Source: PLoS One. 2016 Feb 16;11(2):e0149177. doi: 10.1371/journal.pone.0149177 (PMC4755616; doi:10.1371/journal.pone.0149177)
Supplement: S2 File — List of top 10 enriched KEGG terms identified from proteins whose expression changes are greater than 1.3 fold and have a significance B value less than 0.05 when induced with ER stress caused by mutant proinsulin production. For each KEGG term the number of genes, Entrez gene IDs and BH corrected p-values are shown. (XLSX) [file pone.0149177.s002.xlsx]

## Sheet: KEGG top 10
Pathway Name	Number of Genes	Entrez Gene ID	Adjusted p-value
Ribosome	26	28298 81764 360572 29426 81767 122799 81776 296596 291434 290641 81772 124323 64306 140655 245981 27139 140661 293418 81766 140662 65043 64302 161477 64307 296709 29257	2.62e-25
Metabolic pathways	48	81632 25282 29254 25612 24534 291095 293820 83582 362802 24192 296394 113992 29230 83472 64018 361755 94194 290651 299857 81708 24654 26196 292804 294673 170587 170919 25458 293448 54410 25698 192241 94167 171155 361632 252934 24861 24533 363145 192260 286896 299825 24188 497902 24399 361596 299971 154516 313231	1.77e-14
Protein processing in endoplasmic reticulum	13	314352 80843 361381 85273 298012 64631 360734 361273 63880 116598 361712 192235 29435	4.27e-07
Starch and sucrose metabolism	8	83472 24861 24701 292804 54410 64035 113992 154516	4.27e-07
Pentose and glucuronate interconversions	6	83472 24861 24188 24192 113992 154516	1.02e-05
Ascorbate and aldarate metabolism	5	83472 24861 24188 113992 154516	9.53e-05
Amino sugar and nucleotide sugar metabolism	6	363109 83472 291095 363145 292804 294673	0.0001
Cardiac muscle contraction	7	24852 25282 252934 293448 497902 94194 500450	0.0003
Propanoate metabolism	5	81632 24533 24188 24534 81708	0.0003
Oxidative phosphorylation	9	25282 26196 252934 94194 362802 293448 497902 299971 192241	0.0004

## Sheet: ribosome
protein ID	Gene ID	Gene Name	Entrez Gene ID
P62912	Rpl32	ribosomal protein L32	28298
Q6PDV7	Rpl10	ribosomal protein L10	81764
P62752	Rpl23a	ribosomal protein L23a	360572
P62703	Rps4x	ribosomal protein S4, X-linked	29426
P84100	Rpl19	ribosomal protein L19	81767
P62853	Rps25	ribosomal protein s25	122799
P62850	Rps24	ribosomal protein S24	81776
P62425	Rpl7a	ribosomal protein L7a	296596
P24049	Rpl17	ribosomal protein L17	291434
P62718	Rpl18a	ribosomal protein L18A	290641
P29314	Rps9	ribosomal protein S9	81772
P62268	Rps23	ribosomal protein S23	124323
P61354	Rpl27	ribosomal protein L27	64306
P62250	Rps16	ribosomal protein S16	140655
P61314	Rpl15	ribosomal protein L15	245981
P62856	Rps26	ribosomal protein S26	27139
P19944	Rplp1	ribosomal protein, large, P1	140661
P18445	Rpl27a	ribosomal protein L27a	293418
P12001	Rpl18	ribosomal protein L18	81766
P02401	Rplp2	ribosomal protein, large P2	140662
B5DEM5	Rpl14	ribosomal protein L14	65043
P50878	Rpl4	ribosomal protein L4	64302
P62278	Rps13	ribosomal protein S13	161477
P83732	Rpl24	ribosomal protein L24	64307
P17078	Rpl35	ribosomal protein L35	296709
P17077	Rpl9	ribosomal protein L9	29257

## Sheet: metabolic pathways
Database:KEGG pathway Name:Metabolic pathways ID:01100
C=1169; O=48; E=12.17; R=3.95; rawP=4.02e-16; adjP=1.77e-14
Index	UserID	Value	Gene Symbol	Gene Name	EntrezGene	Ensembl
1	P50554	NA	Abat	4-aminobutyrate aminotransferase	81632	ENSRNOG00000002636
2	P10818	NA	Cox6a1	cytochrome c oxidase, subunit VIa, polypeptide 1	25282	ENSRNOG00000001170
3	Q8R431	NA	Mgll	monoglyceride lipase	29254	ENSRNOG00000014508
4	P49088	NA	Asns	asparagine synthetase (glutamine-hydrolyzing)	25612	ENSRNOG00000007546
5	P42123	NA	Ldhb	lactate dehydrogenase B	24534	ENSRNOG00000013000
6	Q3MHS7	NA	Gmds	GDP-mannose 4, 6-dehydratase	291095	ENSRNOG00000017605
7	Q68FU2	NA	Psat1	phosphoserine aminotransferase 1	293820	ENSRNOG00000013971
8	O54888	NA	Polr1b	polymerase (RNA) I polypeptide B	83582	ENSRNOG00000018349
9	Q6AYE4	NA	Atp6v1c2	ATPase, H+ transporting, lysosomal V1 subunit C2	362802	NULL
10	P07943	NA	Akr1b1	aldo-keto reductase family 1, member B1 (aldose reductase)	24192	ENSRNOG00000009513
11	D4A8N1	NA	Dpm1	dolichyl-phosphate mannosyltransferase polypeptide 1, catalytic subunit	296394	ENSRNOG00000010993
12	P08430	NA	Ugt1a6	UDP glucuronosyltransferase 1 family, polypeptide A6	113992	ENSRNOG00000018740
13	Q6T5E9	NA	Ugt1a6	UDP glucuronosyltransferase 1 family, polypeptide A6	113992	ENSRNOG00000018740
14	Q63662	NA	Ugt1a6	UDP glucuronosyltransferase 1 family, polypeptide A6	113992	ENSRNOG00000018740
15	P52020	NA	Sqle	squalene epoxidase	29230	ENSRNOG00000009550
16	O70199	NA	Ugdh	UDP-glucose 6-dehydrogenase	83472	ENSRNOG00000002643
17	Q6AYY8	NA	Slc33a1	solute carrier family 33 (acetyl-CoA transporter), member 1	64018	ENSRNOG00000010023
18	D3ZIE9	NA	Aldh18a1	aldehyde dehydrogenase 18 family, member A1	361755	ENSRNOG00000015267
19	P12075	NA	Cox5b	cytochrome c oxidase subunit Vb	94194	ENSRNOG00000016660
20	Q6AYK3	NA	Isyna1	inositol-3-phosphate synthase 1	290651	ENSRNOG00000019741
21	Q5U3Z7	NA	Shmt2	serine hydroxymethyltransferase 2 (mitochondrial)	299857	ENSRNOG00000008106
22	Q02253	NA	Aldh6a1	aldehyde dehydrogenase 6 family, member A1	81708	ENSRNOG00000011419
23	G3V7J0	NA	Aldh6a1	aldehyde dehydrogenase 6 family, member A1	81708	ENSRNOG00000011419
24	P10687	NA	Plcb1	phospholipase C, beta 1 (phosphoinositide-specific)	24654	ENSRNOG00000004810
25	Q8HIC8	NA	ATP8	ATPase subunit 8	26196	NULL
26	Q6P6V0	NA	Gpi	glucose-6-phosphate isomerase	292804	ENSRNOG00000023150
27	Q6AXR4	NA	Hexb	hexosaminidase B	294673	ENSRNOG00000025274
28	Q8VHF5	NA	Cs	citrate synthase	170587	ENSRNOG00000023520
29	Q924S1	NA	Agpat4	1-acylglycerol-3-phosphate O-acyltransferase 4 (lysophosphatidic acid acyltransferase, delta)	170919	ENSRNOG00000017731
30	P46413	NA	Gss	glutathione synthetase	25458	ENSRNOG00000018964
31	P32551	NA	Uqcrc2	ubiquinol cytochrome c reductase core protein 2	293448	ENSRNOG00000036742
32	P97675	NA	Enpp3	ectonucleotide pyrophosphatase/phosphodiesterase 3	54410	ENSRNOG00000013791
33	P09034	NA	Ass1	argininosuccinate synthase 1	25698	ENSRNOG00000008837
34	Q06647	NA	Atp5o	ATP synthase, H+ transporting, mitochondrial F1 complex, O subunit	192241	ENSRNOG00000001991
35	O35244	NA	Prdx6	peroxiredoxin 6	94167	ENSRNOG00000002896
36	Q60587	NA	Hadhb	hydroxyacyl-CoA dehydrogenase/3-ketoacyl-CoA thiolase/enoyl-CoA hydratase (trifunctional protein), beta subunit	171155	ENSRNOG00000010800
37	D3ZTF6	NA	Pik3c2a	phosphoinositide-3-kinase, class 2, alpha polypeptide	361632	ENSRNOG00000020479
38	P11240	NA	Cox5a	cytochrome c oxidase, subunit Va	252934	ENSRNOG00000018816
39	Q5DT04	NA	Ugt1a1	UDP glucuronosyltransferase 1 family, polypeptide A1	24861	ENSRNOG00000018740
40	B5DEN4	NA	Ldha	lactate dehydrogenase A	24533	ENSRNOG00000013009
41	P04642	NA	Ldha	lactate dehydrogenase A	24533	ENSRNOG00000013009
42	D4A746	NA	Gmppb	GDP-mannose pyrophosphorylase B	363145	ENSRNOG00000037229
43	P70500	NA	Cdipt	CDP-diacylglycerol--inositol 3-phosphatidyltransferase	192260	ENSRNOG00000024144
44	Q8CHN6	NA	Sgpl1	sphingosine-1-phosphate lyase 1	286896	ENSRNOG00000000565
45	Q5M918	NA	Gns	glucosamine (N-acetyl)-6-sulfatase	299825	ENSRNOG00000004919
46	P51647	NA	Aldh1a1	aldehyde dehydrogenase 1 family, member A1	24188	ENSRNOG00000017619
47	Q7TQ16	NA	Uqcrq	ubiquinol-cytochrome c reductase, complex III subunit VII	497902	ENSRNOG00000007233
48	P10860	NA	Glud1	glutamate dehydrogenase 1	24399	ENSRNOG00000010222
49	P56574	NA	Idh2	isocitrate dehydrogenase 2 (NADP+), mitochondrial	361596	ENSRNOG00000013949
50	Q5FVI6	NA	Atp6v1c1	ATPase, H+ transporting, lysosomal V1 subunit C1	299971	ENSRNOG00000004846
51	Q68G32	NA	Ugt1a7c	UDP glucuronosyltransferase 1 family, polypeptide A7C	154516	ENSRNOG00000018740
52	G3V6U3	NA	Alg2	asparagine-linked glycosylation 2, alpha-1,3-mannosyltransferase homolog (S. cerevisiae)	313231	ENSRNOG00000006369
53	Q3B8P6	NA	Alg2	asparagine-linked glycosylation 2, alpha-1,3-mannosyltransferase homolog (S. cerevisiae)	313231	ENSRNOG00000006369

## Sheet: ER
Database:KEGG pathway Name:Protein processing in endoplasmic reticulum ID:04141
C=163; O=13; E=1.70; R=7.66; rawP=1.82e-08; adjP=4.27e-07
Index	UserID	Value	Gene Symbol	Gene Name	EntrezGene	Ensembl
1	G3V9D3	NA	Sel1l	sel-1 suppressor of lin-12-like (C. elegans)	314352	ENSRNOG00000004464
2	Q80Z70	NA	Sel1l	sel-1 suppressor of lin-12-like (C. elegans)	314352	ENSRNOG00000004464
3	P61621	NA	Sec61a1	Sec61 alpha 1 subunit (S. cerevisiae)	80843	ENSRNOG00000013743
4	Q5XFX7	NA	Rad23a	RAD23 homolog A (S. cerevisiae)	361381	ENSRNOG00000003026
5	Q9Z1X8	NA	Fbxo2	F-box protein 2	85273	ENSRNOG00000009409
6	Q4KMA2	NA	Rad23b	RAD23 homolog B (S. cerevisiae)	298012	ENSRNOG00000016137
7	P62255	NA	Ube2g1	ubiquitin-conjugating enzyme E2G 1	64631	ENSRNOG00000010041
8	Q6TUG0	NA	Dnajb11	DnaJ (Hsp40) homolog, subfamily B, member 11	360734	ENSRNOG00000001803
9	D3ZEH3	NA	Sec61a2	Sec61 alpha 2 subunit (S. cerevisiae)	361273	ENSRNOG00000023278
10	Q9R0T3	NA	Dnajc3	DnaJ (Hsp40) homolog, subfamily C, member 3	63880	ENSRNOG00000010352
11	P38659	NA	Pdia4	protein disulfide isomerase family A, member 4	116598	ENSRNOG00000006228
12	B2RYC4	NA	Syvn1	synovial apoptosis inhibitor 1, synoviolin	361712	ENSRNOG00000020950
13	Q6P136	NA	Hyou1	hypoxia up-regulated 1	192235	ENSRNOG00000010944
14	Q63617	NA	Hyou1	hypoxia up-regulated 1	192235	ENSRNOG00000010944
15	Q07984	NA	Ssr4	signal sequence receptor, delta	29435	ENSRNOG00000037283
